# Supplementary material for: Dual Action of Eeyarestatin 24 on Sec-Dependent Protein Secretion and Bacterial DNA
Source: ACS Infect Dis. 2023 Jan 13;9(2):253–69. doi: 10.1021/acsinfecdis.2c00404 (PMC9926488; doi:10.1021/acsinfecdis.2c00404)
Supplement: Supplementary file 2 — id2c00404_si_002.xlsx [file id2c00404_si_002.xlsx]

## Sheet: ES24 vs untreated
Feature_ID	Chrom	Start	End	Strand	Type	Locus_Tag	Old_Locus_Tag	Gene_Symbol	Protein_ID	Category	Product	B/A.fc	B/A.logCPM	B/A.raw.pval	B/A.bh.pval	B.mean	A.mean	N_DMSO-1	N_DMSO-2	N_ES24-1	N_ES24-2	DMSO-1_Read_Count	DMSO-2_Read_Count	ES24-1_Read_Count	ES24-2_Read_Count	DMSO-1_RPKM	DMSO-2_RPKM	ES24-1_RPKM	ES24-2_RPKM
gene-BSU_11549	NC_000964.3	1233133	1233300	-	protein_coding	BSU_11549	BSU11549	yizD	YP_003097703.1	sporulation	conserved hypothetical protein	95.388	3.3332	2.46999e-90	6.05074e-89	4.46039	0.261726	0.398136	0.125317	4.45613	4.46465	4	1	366	342	1.60858	0.458099	148.979	154.856
gene-BSU_13700	NC_000964.3	1435628	1437727	-	protein_coding	BSU_13700	BSU13700	clpE	NP_389253.1	proteolysis	ATP-dependent Clp protease (class III stress gene)	80.3808	10.5716	0	0	11.7049	5.41283	5.38674	5.43893	11.6134	11.7963	514	467	54721	57689	16.5362	17.1146	1781.92	2089.7
gene-BSU_05510	NC_000964.3	598729	599067	+	protein_coding	BSU_05510	BSU05510	ydfQ	NP_388432.1	ROS	putative thioredoxin or thiol-disulfide isomerase	66.1487	4.73605	1.38916e-163	1.00897e-161	5.91719	0.921153	0.84359	0.998716	5.94122	5.89316	10	11	1056	948	1.99293	2.49724	213.019	212.725
gene-BSU_17260	NC_000964.3	1861384	1862712	-	protein_coding	BSU_17260	BSU17260	aprX	NP_389608.1	proteolysis	alkaline serine protease	55.9611	4.52071	1.19942e-147	6.89664e-146	5.74326	0.93312	1.07882	0.787415	5.69886	5.78765	14	8	890	880	0.711695	0.463269	45.795	50.3695
gene-BSU_03870	NC_000964.3	439282	439569	-	protein_coding	BSU_03870	BSU03870	ycnE	NP_388269.1	ROS	putative AI-2 degrading enzyme	43.6403	8.31351	0	0	8.08273	2.84737	2.79884	2.8959	8.00741	8.15805	75	71	4478	4618	17.5938	18.9729	1063.27	1219.75
gene-BSU_03860	NC_000964.3	438516	439265	-	protein_coding	BSU_03860	BSU03860	nfrAB	NP_388268.1	ROS	NADPH-FMN oxidoreductase (nitroreductase)	38.9816	11.1661	0	0	10.7249	5.4723	5.43787	5.50672	10.7313	10.7186	533	490	29681	27322	48.0128	50.2809	2706.27	2771.16
gene-BSU_33490	NC_000964.3	3438853	3440961	-	protein_coding	BSU_33490	BSU33490	cadA	NP_391229.3	ion homeostasis	Cd(II), Zn(II) and Co(II) exporter (ATPase)	38.8019	8.47645	1.55391e-99	4.49874e-98	9.64308	4.49631	4.40467	4.58796	9.18922	10.0969	254	254	10181	17752	8.1367	9.26884	330.117	640.296
gene-BSU_13050	NC_000964.3	1374068	1374292	-	protein_coding	BSU_13050	BSU13050	ykzH	NP_389188.1	sporulation	conserved hypothetical protein	36.9125	0.95335	2.65495e-19	1.11025e-18	2.14967	0.117807	0.110298	0.125317	2.1855	2.11383	1	1	62	54	0.300268	0.342047	18.8435	18.2567
gene-BSU_25810	NC_000964.3	2657317	2657634	-	protein_coding	BSU_25810	BSU25810	arsR	NP_390458.1	detox	transcriptional regulator (ArsR-arsenate); skin element	35.7854	4.5952	6.91093e-28	3.89269e-27	5.39641	1.20591	0.965996	1.44583	4.59586	6.19695	12	19	405	1174	2.54944	4.59827	87.0926	280.835
gene-BSU_05670	NC_000964.3	612836	613330	-	protein_coding	BSU_05670	BSU05670	ydgJ	NP_388448.1	ROS	putative transcriptional regulator (MarR family)	35.7107	7.99559	1.08173e-191	1.17851e-189	9.33621	4.27155	4.33254	4.21056	9.07994	9.59248	241	193	9437	12509	32.893	30.0068	1303.71	1922.33
gene-BSU_11530	NC_000964.3	1229915	1231036	+	protein_coding	BSU_11530	BSU11530	coiA	NP_389035.1	competence	protein involved in establishment of DNA transport in competence	34.9469	4.37402	1.50626e-123	6.42876e-122	5.60301	1.23201	1.28103	1.18299	5.53221	5.67381	18	14	791	812	1.08385	0.960292	48.21	55.052
gene-BSU_03920	NC_000964.3	444461	445324	+	protein_coding	BSU_03920	BSU03920	glcU	NP_388274.1	carbon	glucose uptake protein	33.7651	1.62725	9.76546e-21	4.31473e-20	2.46229	0.175456	0.110298	0.240613	2.67367	2.25091	1	2	94	61	0.078195	0.178149	7.43991	5.37064
gene-BSU_36580	NC_000964.3	3761987	3762421	-	protein_coding	BSU_36580	BSU36580	ywnF	NP_391539.1	ROS	conserved protein of unknown function	33.6343	6.93126	2.00876e-266	5.54418e-264	8.12155	3.20355	2.9985	3.40861	8.06313	8.17998	88	106	4655	4689	13.6674	18.7536	731.786	819.976
gene-BSU_32990	NC_000964.3	3383565	3384026	+	protein_coding	BSU_32990	BSU32990	mrgA	NP_391178.1	ROS	metalloregulation DNA-binding stress protein	33.4709	8.34722	7.61009e-93	1.9448e-91	9.76584	4.81397	4.69753	4.9304	9.32404	10.2076	314	325	11180	19169	45.9176	54.1389	1654.83	3156.22
gene-BSU_08240	NC_000964.3	898010	898867	+	protein_coding	BSU_08240	BSU08240	catE	NP_388705.2	detox	catechol-2,3-dioxygenase subunit	32.7768	9.6825	2.43918e-256	5.94013e-254	11.1259	6.12621	6.13507	6.11735	10.917	11.3348	872	754	33761	41890	68.6626	67.632	2690.8	3713.93
gene-BSU_02880	NC_000964.3	310880	311875	-	protein_coding	BSU_02880	BSU02880	yceB	NP_388170.2	detox	putative luciferase-like monooxygenase	32.2607	7.66421	0	0	8.77059	3.85826	3.75209	3.96443	8.79323	8.74796	157	161	7733	6959	10.6496	12.4404	530.936	531.493
gene-BSU_08230	NC_000964.3	897588	897992	+	protein_coding	BSU_08230	BSU08230	catD	NP_388704.1	detox	catechol-2,3-dioxygenase membrane subunit	30.7785	7.23717	3.91736e-123	1.62179e-121	8.65437	3.84538	3.72634	3.96443	8.32191	8.98683	154	161	5573	8215	25.6896	30.5942	940.995	1542.99
gene-BSU_06820	NC_000964.3	749775	750797	+	protein_coding	BSU_06820	BSU06820	yeeG	NP_388564.2	unknown	putative phage receptor protein	30.5942	2.10296	1.52286e-30	9.3959e-30	3.16126	0.303956	0.482595	0.125317	2.9656	3.35692	5	1	119	150	0.330206	0.07523	7.95472	11.1539
gene-BSU_08820	NC_000964.3	959535	960986	-	protein_coding	BSU_08820	BSU08820	katA	NP_388762.2	ROS	vegetative catalase 1	29.0946	9.8688	3.0718e-134	1.5322e-132	11.2572	6.4503	6.52809	6.3725	10.9059	11.6086	1149	902	33503	50646	53.4619	47.8088	1577.87	2653.31
gene-BSU_25780	NC_000964.3	2655322	2655741	-	protein_coding	BSU_25780	BSU25780	arsC	NP_390455.1	ROS	thioredoxin-coupled arsenate reductase; skin element	28.6321	7.41585	3.34686e-54	3.76522e-53	8.08633	3.49954	3.46085	3.53822	7.47607	8.69659	126	117	3093	6715	20.2681	21.439	503.598	1216.21
gene-BSU_21500	NC_000964.3	2270407	2271657	-	protein_coding	BSU_21500	BSU21500	uvrX	NP_390033.2	DNA damage	lesion bypass phage DNA polymerase; phage SPbeta	28.0781	2.35485	3.54877e-37	2.63296e-36	3.25413	0.377599	0.308423	0.446775	3.12554	3.38273	3	4	135	153	0.162015	0.246077	7.37955	9.30346
gene-BSU_23710	NC_000964.3	2464562	2465800	-	protein_coding	BSU_23710	BSU23710	polYB	NP_390252.1	DNA damage	Y family DNA polymerase V bypassing lesions during replication	26.9446	3.43743	1.4664e-71	2.44795e-70	4.36617	0.776543	0.84359	0.709495	4.35484	4.3775	10	7	340	321	0.54528	0.434805	18.7655	19.7081
gene-BSU_08800	NC_000964.3	957705	959060	-	protein_coding	BSU_08800	BSU08800	ygaK	NP_388760.2	sporulation	putative FAD-dependent oxido-reductase	26.3145	2.64178	3.29699e-19	1.37596e-18	3.8524	0.620043	0.308423	0.931663	3.20828	4.49652	3	10	144	350	0.14947	0.567556	7.262	19.6344
gene-BSU_33980	NC_000964.3	3486807	3487817	-	protein_coding	BSU_33980	BSU33980	yvbT	NP_391278.1	ROS	putative alkanal monooxygenase	25.6296	10.1764	0	0	10.6378	5.97794	5.87288	6.083	10.6167	10.6589	725	736	27414	26214	48.4482	56.0267	1854.28	1972.39
gene-BSU_05660	NC_000964.3	612191	612820	-	protein_coding	BSU_05660	BSU05660	ydgI	NP_388447.1	ROS	nitroreductase of unidentified specificity (reduces 5-(aziridin-1-yl)-2,4-dinitrobenzamide prodrug)	25.3233	8.69732	0	0	10.0065	5.37668	5.44051	5.31285	9.93144	10.0816	534	427	17042	17564	57.2653	52.1622	1849.84	2120.77
gene-BSU_01900	NC_000964.3	213155	213469	+	protein_coding	BSU_01900	BSU01900	ybcM	NP_388071.1	carbon	similar to glucosamine-fructose-6-phosphate aminotransferase	23.3804	1.94903	6.86658e-24	3.43329e-23	3.14751	0.414984	0.482595	0.347373	2.79762	3.4974	5	3	104	167	1.07238	0.732958	22.5775	40.3289
gene-BSU_23820	NC_000964.3	2475843	2476859	+	protein_coding	BSU_23820	BSU23820	yqjM	NP_390263.1	ROS	NADPH-dependent flavin oxidoreductase (acting on cinnamaldehyde-related compounds)	23.2361	10.1741	0	0	10.4289	5.91173	5.97481	5.84866	10.4744	10.3834	779	624	24837	21654	51.7497	47.2206	1670.06	1619.67
gene-BSU_27009	NC_000964.3	2755987	2756181	+	protein_coding	BSU_27009	BSU27009	yrzP	YP_009513988.1	ROS	putative carboxymuconolactone decarboxylase	22.6311	3.37047	1.23822e-46	1.16771e-45	4.02811	0.747023	0.562383	0.931663	4.26749	3.78873	6	10	319	208	2.07878	3.9467	111.869	81.1407
gene-BSU_33230	NC_000964.3	3409462	3409992	-	protein_coding	BSU_33230	BSU33230	sigO	NP_391203.2	transcription	alternative sigma factor	22.0334	2.51285	5.94343e-39	4.59064e-38	3.26054	0.464685	0.482595	0.446775	3.21719	3.30388	5	4	145	144	0.63616	0.57974	18.6736	20.629
gene-BSU_08880	NC_000964.3	965909	966178	+	protein_coding	BSU_08880	BSU08880	rpsNB	NP_388768.1	translation	alternative ribosomal protein S14	20.5691	2.77963	8.08656e-41	6.55154e-40	3.82069	0.702692	0.778258	0.627125	3.63783	4.00354	9	6	200	244	2.25201	1.71023	50.6547	68.7442
gene-BSU_35170	NC_000964.3	3612945	3614930	-	protein_coding	BSU_35170	BSU35170	uvrB	NP_391397.1	DNA damage	excinuclease ABC (subunit B)	20.4189	10.5276	0	0	11.4119	7.06979	7.01473	7.12486	11.3885	11.4352	1615	1527	46820	44909	54.9395	59.1736	1612.15	1720.14
gene-BSU_25790	NC_000964.3	2655753	2656793	-	protein_coding	BSU_25790	BSU25790	arsB	NP_390456.2	detox	arsenite efflux transporter; skin element	20.1102	8.27095	4.27109e-104	1.30017e-102	8.97247	4.73566	4.80394	4.66738	8.61515	9.3298	339	269	6833	10424	22.0009	19.887	448.863	761.717
gene-BSU_00830	NC_000964.3	101449	101913	+	protein_coding	BSU_00830	BSU00830	ctsR	NP_387964.1	heat shock	transcriptional regulator of class III stress genes	20.0977	7.3356	5.14232e-105	1.60069e-103	8.42701	4.20517	4.07131	4.33903	8.10482	8.7492	199	212	4792	6965	28.9129	35.0874	704.721	1139.41
gene-BSU_11515	NC_000964.3	1228961	1229101	+	protein_coding	BSU_11515	BSU11515	.	YP_009513949.1	sporulation	conserved hypothetical protein	20.0717	4.86508	2.97809e-36	2.17832e-35	6.03291	2.14226	1.88805	2.39647	5.46088	6.60493	34	47	752	1563	16.2911	25.6535	364.714	843.238
gene-BSU_03910	NC_000964.3	442950	444338	+	protein_coding	BSU_03910	BSU03910	gabD	NP_388273.1	ROS	succinate-semialdehyde dehydrogenase	19.6683	10.0347	4.87931e-256	1.12224e-253	10.5925	6.31753	6.33714	6.29792	10.7244	10.4606	1005	856	29540	22846	48.8827	47.4285	1454.33	1251.18
gene-BSU_40740	NC_000964.3	4185160	4185681	-	protein_coding	BSU_40740	BSU40740	yyaR	NP_391954.1	detox	putative acetyl-transferase	19.5306	4.9547	1.52828e-90	3.76611e-89	5.84911	1.92266	1.49946	2.34586	5.73497	5.96325	23	45	913	996	2.97679	6.63453	119.606	145.144
gene-BSU_25800	NC_000964.3	2656816	2657256	-	protein_coding	BSU_25800	BSU25800	yqcK	NP_390457.2	ROS	putative thiol lyase	19.4619	5.53195	5.37493e-40	4.26288e-39	6.27998	2.39047	2.48753	2.29341	5.69568	6.86428	58	43	888	1874	8.88547	7.50409	137.698	323.252
gene-BSU_31300	NC_000964.3	3216163	3217452	-	protein_coding	BSU_31300	BSU31300	yugS	NP_391008.2	sporulation	putative membrane protein	18.8428	5.6717	2.4696e-155	1.57295e-153	6.46018	2.4866	2.52784	2.44536	6.39718	6.52318	60	49	1455	1476	3.14234	2.92331	77.1306	87.0376
gene-BSU_26530	NC_000964.3	2712577	2713134	-	protein_coding	BSU_26530	BSU26530	yrkF	NP_390530.1	ROS	putative rhodanese-related sulfur transferase	18.6939	3.1043	9.99454e-28	5.60669e-27	4.25788	1.01439	0.965996	1.06279	3.77686	4.7389	12	12	222	417	1.45291	1.65507	27.2065	56.8476
gene-BSU_03470	NC_000964.3	376032	376394	+	protein_coding	BSU_03470	BSU03470	hxlR	NP_388229.2	ROS	positive regulator of hxlAB expression (formaldehyde sensing)	17.9037	4.79153	1.44483e-88	3.37943e-87	5.84526	2.05738	2.11668	1.99807	5.65365	6.03688	42	33	862	1049	7.81689	6.99641	162.388	219.826
gene-BSU_10470	NC_000964.3	1121036	1121398	-	protein_coding	BSU_10470	BSU10470	yhjD	NP_388928.1	DNA damage	conserved hypothetical protein	17.2172	3.11576	2.48948e-44	2.20695e-43	3.96693	0.888487	0.778258	0.998716	3.78287	4.15098	9	11	223	272	1.67505	2.33214	42.0099	56.9997
gene-BSU_36550	NC_000964.3	3759702	3760553	-	protein_coding	BSU_36550	BSU36550	spoIIQ	NP_391536.1	sporulation	forespore protein required for alternative engulfment	17.1163	5.98686	3.98932e-168	2.94925e-166	7.01817	3.08995	3.0269	3.153	7.00981	7.02653	90	87	2234	2099	7.13664	7.85865	179.307	187.406
gene-BSU_24210	NC_000964.3	2516440	2517558	+	protein_coding	BSU_24210	BSU24210	yqiG	NP_390301.1	ROS	putative NADH-dependent flavin oxidoreductase	17.11	10.3882	0	0	10.7906	6.707	6.71862	6.69537	10.8241	10.757	1313	1131	31656	28061	79.2731	77.7859	1934.55	1907.58
gene-BSU_31820	NC_000964.3	3264265	3264501	-	protein_coding	BSU_31820	BSU31820	yuzF	NP_391060.1	sporulation	conserved protein of unknown function	16.9279	6.5093	2.86068e-190	3.03672e-188	7.79985	3.81976	3.71765	3.92187	7.70979	7.88991	153	156	3640	3832	43.6148	50.6576	1050.28	1229.95
gene-BSU_09860	NC_000964.3	1060427	1060924	-	protein_coding	BSU_09860	BSU09860	khtT	NP_388867.1	ion homeostasis	K+/H+ antiporter for K+ efflux	16.8593	7.21221	3.04058e-236	5.72183e-234	8.02164	4.02535	4.11165	3.93905	8.04229	8.00099	205	158	4588	4140	27.8109	24.4172	630.01	632.384
gene-BSU_09810	NC_000964.3	1055143	1056216	-	protein_coding	BSU_09810	BSU09810	yhaZ	NP_388862.1	DNA damage	alkyl purine DNA glycosylase	16.7221	7.0519	2.71893e-185	2.74545e-183	7.9194	3.94795	3.81859	4.07731	7.80997	8.02884	165	175	3903	4221	10.3794	12.5401	248.512	298.966
gene-BSU_33420	NC_000964.3	3428331	3430343	-	protein_coding	BSU_33420	BSU33420	nhaK	NP_391222.1	ion homeostasis	Na+/H+ antiporter	16.6973	9.81347	3.72066e-298	1.18489e-295	10.2498	6.20884	6.18791	6.22978	10.3282	10.1714	905	816	22442	18693	30.3736	31.1971	762.379	706.391
gene-BSU_17860	NC_000964.3	1918406	1918723	+	protein_coding	BSU_17860	BSU17860	dinK	NP_389669.1	cell division	cell division inhibitor	16.4877	5.53099	2.72225e-130	1.28069e-128	6.22818	2.44672	2.54758	2.34586	6.1475	6.30886	61	45	1221	1270	12.9597	10.8906	262.568	303.799
gene-BSU_31310	NC_000964.3	3217496	3218173	-	protein_coding	BSU_31310	BSU31310	yugP	NP_391009.1	proteolysis	putative metal-dependent protease/peptidase	16.3677	7.30393	8.93732e-122	3.49062e-120	8.28071	4.28536	3.95048	4.62025	8.25753	8.3039	182	260	5329	5111	18.1356	29.5129	537.489	573.438
gene-BSU_35160	NC_000964.3	3610064	3612937	-	protein_coding	BSU_35160	BSU35160	uvrA	NP_391396.1	DNA damage	excinuclease ABC (subunit A)	16.3579	12.0117	0	0	12.711	8.68311	8.68483	8.68139	12.7571	12.6649	5167	4513	120925	105345	121.463	120.85	2877.28	2788.29
gene-BSU_17870	NC_000964.3	1918742	1919395	+	protein_coding	BSU_17870	BSU17870	dinL	NP_389670.1	DNA damage	putative site-specific recombinase, resolvase	16.2726	6.02939	5.47165e-78	1.00233e-76	6.65482	2.86366	2.83142	2.8959	6.33307	6.97657	77	71	1391	2027	7.95434	8.35505	145.446	235.769
gene-BSU_13770	NC_000964.3	1442872	1443618	+	protein_coding	BSU_13770	BSU13770	ykvO	NP_389260.1	ROS	putative oxidoreductase (HGT island)	16.1275	4.68729	1.40995e-94	3.76593e-93	5.97314	2.25826	1.97808	2.53844	5.88923	6.05705	37	53	1018	1064	3.34636	5.46039	93.1924	108.351
gene-BSU_31830	NC_000964.3	3264678	3265208	-	protein_coding	BSU_31830	BSU31830	yueE	NP_391061.1	ROS	putative metal-dependent phosphohydrolase	15.9867	6.88197	4.16853e-148	2.43067e-146	8.15585	4.24278	4.22632	4.25923	7.9621	8.34959	223	200	4339	5276	28.3728	28.987	558.79	755.824
gene-BSU_20490	NC_000964.3	2191626	2192300	+	protein_coding	BSU_20490	BSU20490	yoqW	NP_389931.1	proteolysis	putative stress-associated peptidase; putative general secretion pathway protein; phage SPbeta	15.9037	4.45847	6.52304e-88	1.49201e-86	5.54823	1.92579	2.14287	1.70871	5.51063	5.58583	43	25	779	763	4.30384	2.85039	78.92	85.9866
gene-BSU_33190	NC_000964.3	3404835	3405626	+	protein_coding	BSU_33190	BSU33190	yvrD	NP_391199.1	ROS	putative oxidoreductase	15.7618	9.16384	4.72277e-276	1.39659e-273	9.75305	5.80159	5.80069	5.80249	9.83998	9.66613	689	604	15994	13165	58.774	58.6921	1380.97	1264.46
gene-BSU_27020	NC_000964.3	2757492	2758001	+	protein_coding	BSU_27020	BSU27020	sufL	NP_390580.2	detox	deglycase; general stress protecting enzyme; protects against methylglyoxal toxicity	15.5423	9.50308	4.68437e-266	1.21208e-263	10.074	6.13819	6.08191	6.19446	10.1748	9.97316	840	796	20176	16291	111.276	120.119	2705.32	2429.9
gene-BSU_09850	NC_000964.3	1059203	1060420	-	protein_coding	BSU_09850	BSU09850	khtU	NP_388866.2	ion homeostasis/detox	proton/potassium antiporter; methylglyoxal resistance	15.4608	8.59872	3.59617e-231	5.95526e-229	9.32447	5.40863	5.47185	5.34542	9.44934	9.19959	546	437	12196	9523	30.2856	27.6123	684.737	594.753
gene-BSU_38100	NC_000964.3	3910302	3911303	-	protein_coding	BSU_38100	BSU38100	ywcH	NP_391689.1	ROS	putative monooxygenase	15.0871	7.88108	1.21011e-229	1.8555e-227	8.40376	4.54693	4.463	4.63086	8.38873	8.41878	265	262	5838	5536	17.8677	20.1234	398.428	420.28
gene-BSU_23700	NC_000964.3	2464227	2464565	-	protein_coding	BSU_23700	BSU23700	yqjX	NP_390251.1	DNA damage	conserved protein of unknown function	14.8187	1.18754	9.22323e-17	3.50958e-16	2.08524	0.280066	0.212759	0.347373	2.1855	1.98498	2	3	62	48	0.398585	0.681067	12.5068	10.7709
gene-BSU_09870	NC_000964.3	1060988	1061326	-	protein_coding	BSU_09870	BSU09870	khtS	NP_388868.1	ion homeostasis	K+/H+ antiporter for K+ efflux	14.5656	7.62005	1.67715e-189	1.73586e-187	8.28297	4.48268	4.38286	4.5825	8.38996	8.17599	250	253	5843	4676	49.8232	57.4366	1178.66	1049.26
gene-BSU_27820	NC_000964.3	2843106	2843828	-	protein_coding	BSU_27820	BSU27820	yrbC	NP_390660.1	ROS	putative factor regulating gene expression	14.547	5.89604	3.18727e-147	1.80758e-145	6.73751	3.04629	2.92494	3.16764	6.71273	6.7623	83	88	1815	1745	7.75588	9.36726	171.669	183.598
gene-BSU_10280	NC_000964.3	1102560	1102955	-	protein_coding	BSU_10280	BSU10280	yhfM	NP_388909.1	sporulation	putative membrane protein	14.5026	3.16665	1.34659e-54	1.53578e-53	4.09565	1.07383	1.02351	1.12414	4.05541	4.13589	13	13	273	269	2.21789	2.52648	47.1434	51.6734
gene-BSU_39540	NC_000964.3	4062543	4063529	-	protein_coding	BSU_39540	BSU39540	yxeI	NP_391833.2	detox	penicillin V amidase	14.2947	4.75397	3.19714e-78	5.88274e-77	5.71908	2.21484	2.2187	2.21098	5.51245	5.92571	46	40	780	970	3.1487	3.11897	54.0419	74.7592
gene-BSU_40780	NC_000964.3	4189091	4189153	-	protein_coding	BSU_40780	BSU40780	tetL	NP_391958.1	detox	tetracycline resistance leader peptide	14.1665	0.964325	1.43718e-15	5.15146e-15	2.03466	0.261726	0.398136	0.125317	2.12999	1.93934	4	1	59	46	4.28954	1.2216	64.042	55.5428
gene-BSU_40540	NC_000964.3	4167622	4167999	-	protein_coding	BSU_40540	BSU40540	hypR	NP_391934.1	ROS	transcriptional regulator (Cys-activated by oxidative stress)	13.8192	5.92033	1.54085e-100	4.55651e-99	7.08336	3.4384	3.40784	3.46897	6.87208	7.29464	121	111	2029	2531	21.6264	22.5995	367.066	509.343
gene-BSU_27785	NC_000964.3	2840110	2840757	+	protein_coding	BSU_27785	BSU27785	yrzF	NP_390656.2	ROS/sporulation	putative serine/threonine-protein kinase	13.2173	6.32158	2.62271e-168	1.97418e-166	7.28232	3.66829	3.61848	3.7181	7.21827	7.34638	142	134	2584	2624	14.8049	15.9147	272.691	308.034
gene-BSU_24205	NC_000964.3	2516215	2516367	+	protein_coding	BSU_24205	BSU24205	.	YP_009513977.1	unknown	hypothetical protein	13.121	4.38362	1.55247e-72	2.65587e-71	5.18914	1.84088	2.14287	1.53888	5.10551	5.27277	43	21	584	611	18.9875	10.5632	261.021	303.781
gene-BSU_00840	NC_000964.3	101927	102484	+	protein_coding	BSU_00840	BSU00840	mcsA	NP_387965.1	heat shock/sporulation	activator of protein kinase McsB	12.9734	8.11971	2.02446e-235	3.64404e-233	9.1615	5.49528	5.42459	5.56596	9.08329	9.23971	528	511	9459	9792	63.928	70.4782	1159.22	1334.9
gene-BSU_27468	NC_000964.3	2805348	2805479	-	protein_coding	BSU_27468	BSU27468	yrzQ	YP_003097766.1	sporulation	conserved protein of unknown function	12.8599	0.121347	6.34379e-07	1.35378e-06	1.39073	0.175456	0.110298	0.240613	0.937972	1.84348	1	2	16	42	0.51182	1.16607	8.28895	24.2039
gene-BSU_07990	NC_000964.3	870388	871248	-	protein_coding	BSU_07990	BSU07990	yfjR	NP_388680.2	ROS	putative beta-hydroxyacid dehydrogenase	12.7853	7.82704	1.4456e-208	1.76023e-206	8.70635	5.07499	5.03825	5.11172	8.82562	8.58709	401	370	7909	6223	31.4653	33.0725	628.162	549.803
gene-BSU_23300	NC_000964.3	2431737	2432081	-	protein_coding	BSU_23300	BSU23300	ypuD	NP_390211.1	membrane stress	putative intramembrane metalloprotease	12.6992	3.54867	1.61233e-35	1.14691e-34	4.67562	1.5606	1.72425	1.39696	4.32631	5.02494	29	18	333	512	5.67898	4.01533	66.0053	112.891
gene-BSU_32120	NC_000964.3	3302623	3302763	-	protein_coding	BSU_32120	BSU32120	yuzG	NP_391092.1	unknwon	conserved protein or unknown function	12.5584	0.878347	3.0724e-07	6.74787e-07	1.94426	0.327898	0.308423	0.347373	1.24717	2.64134	3	3	24	85	1.43745	1.63746	11.6398	45.8575
gene-BSU_08560	NC_000964.3	928389	928658	+	protein_coding	BSU_08560	BSU08560	yfhJ	NP_388736.1	ROS	conserved hypothetical protein	12.4685	6.02524	4.02893e-102	1.19998e-100	7.05123	3.54129	3.522	3.56059	6.86147	7.24099	132	119	2014	2438	33.0294	33.9196	510.093	686.879
gene-BSU_26540	NC_000964.3	2713320	2713802	-	protein_coding	BSU_26540	BSU26540	yrkE	NP_390531.1	ROS	putative protein involved in sulfur metabolism (DsrE-like)	12.3323	3.37085	2.7559e-33	1.84023e-32	4.41524	1.42765	1.45834	1.39696	4.05541	4.77508	22	18	273	428	3.07728	2.86809	38.6517	67.4073
gene-BSU_13850	NC_000964.3	1451371	1453284	+	protein_coding	BSU_13850	BSU13850	pfeT	NP_389268.1	detox	Fe(II) efflux transporter possibly involved in copper(II) uptake	12.3202	6.68539	2.0748e-71	3.43587e-70	7.90687	4.391	4.40467	4.37733	7.55064	8.26309	254	218	3258	4968	8.96567	8.76562	116.403	197.447
gene-BSU_01520	NC_000964.3	156109	156552	+	protein_coding	BSU_01520	BSU01520	ybaK	NP_388033.1	sporulation	conserved protein of unknown function	12.0883	3.93399	5.08095e-68	7.96785e-67	4.98601	1.80219	1.97808	1.62629	5.06661	4.90541	37	23	568	470	5.63002	3.9867	87.482	80.524
gene-BSU_17270	NC_000964.3	1863448	1864155	+	protein_coding	BSU_17270	BSU17270	pghC	NP_389609.1	cwb	gamma-polyglutamate hydrolase (phage origin)	11.9898	4.96679	1.37585e-106	4.45e-105	5.91714	2.56753	2.64242	2.49265	5.86393	5.97036	66	51	1000	1001	6.29799	5.54377	96.5873	107.55
gene-BSU_40529	NC_000964.3	4166815	4166964	-	protein_coding	BSU_40529	BSU40529	yyzH	YP_003097802.1	heat stress	hypothetical protein	11.9086	4.0591	6.02612e-64	8.54388e-63	5.12161	1.9426	1.79201	2.09319	4.97506	5.26816	31	36	532	609	13.9624	18.4705	242.535	308.842
gene-BSU_38018	NC_000964.3	3900481	3900819	-	protein_coding	BSU_38018	BSU38018	ywzG	YP_003097793.1	unknown	putative transcriptional regulator, PadR family	11.9023	3.23353	4.77651e-28	2.72005e-27	4.25093	1.36343	1.28103	1.44583	3.84165	4.6602	18	19	233	394	3.58727	4.31342	47.0013	88.4111
gene-BSU_06040	NC_000964.3	653432	653812	+	protein_coding	BSU_06040	BSU06040	ydiM	NP_388485.1	ROS/heat shock	hypothetical protein; prophage 3 region	11.883	6.22341	9.0304e-146	4.98478e-144	6.90794	3.46228	3.36398	3.56059	6.86784	6.94804	117	119	2023	1987	20.7468	24.0375	363.098	396.719
gene-BSU_29370	NC_000964.3	3006600	3007412	-	protein_coding	BSU_29370	BSU29370	tcyK	NP_390815.1	transport	sulfur-containing amino acid ABC transporter binding lipoprotein	11.6594	0.430169	1.03301e-09	2.68634e-09	1.80682	0.280066	0.212759	0.347373	2.07225	1.54139	2	3	56	31	0.1662	0.283987	4.71033	2.90056
gene-BSU_35950	NC_000964.3	3705165	3706133	+	protein_coding	BSU_35950	BSU35950	rbsC	NP_391476.1	transport	ribose ABC transporter (permease)	11.5609	5.63807	3.09806e-125	1.3501e-123	6.67572	3.2867	3.30721	3.26619	6.58179	6.76965	112	95	1656	1754	7.80882	7.54515	116.866	137.694
gene-BSU_00080	NC_000964.3	14847	15794	-	protein_coding	BSU_00080	BSU00080	yaaC	NP_387889.1	sporulation	conserved protein of unknown function	11.4176	1.13502	3.51503e-15	1.22803e-14	2.16012	0.377599	0.308423	0.446775	2.03243	2.2878	3	4	54	63	0.213798	0.324728	3.89528	5.05525
gene-BSU_00850	NC_000964.3	102484	103575	+	protein_coding	BSU_00850	BSU00850	mcsB	NP_387966.1	proteolysis	protein arginine kinase	11.2815	9.57271	8.85228e-254	1.92887e-251	10.5216	7.03672	7.0306	7.04284	10.4664	10.5767	1633	1442	24700	24762	101.031	101.627	1546.78	1724.94
gene-BSU_05540	NC_000964.3	601019	601726	+	protein_coding	BSU_05540	BSU05540	ydfS	NP_388435.1	sporulation	conserved hypothetical protein	11.0944	4.0277	4.13914e-69	6.59078e-68	4.91936	1.86116	1.72425	1.99807	4.95123	4.8875	29	33	523	464	2.7673	3.58714	50.5152	49.8534
gene-BSU_26650	NC_000964.3	2723892	2724827	-	protein_coding	BSU_26650	BSU26650	czcD	NP_390542.1	ion homoeostasis	potassium/proton-divalent cation antiporter	11.0668	3.46343	1.30729e-14	4.46182e-14	4.54523	1.72	1.85674	1.58325	3.77686	5.31359	33	22	222	629	2.38193	1.8089	16.2192	51.1193
gene-BSU_20500	NC_000964.3	2192370	2193182	+	protein_coding	BSU_20500	BSU20500	yoqV	NP_389932.1	DNA damage	DNA ligase-like protein; bacteriophage SPbeta	11.0487	2.0315	1.63151e-25	8.5608e-25	3.01585	0.709661	0.709827	0.709495	2.88964	3.14206	8	7	112	127	0.664799	0.662637	9.42065	11.8829
gene-BSU_38110	NC_000964.3	3911477	3912226	-	protein_coding	BSU_38110	BSU38110	nfrAA	NP_391690.1	ROS	FMN-containing NADPH-linked nitro/flavin reductase	11.0036	9.3494	1.05279e-252	2.17927e-250	9.86042	6.41645	6.42914	6.40376	9.90937	9.81146	1072	922	16783	14562	96.5661	94.6102	1530.25	1476.96
gene-BSU_01530	NC_000964.3	156612	157325	+	protein_coding	BSU_01530	BSU01530	cwlD	NP_388034.1	sporulation	N-acetylmuramoyl-L-alanine amidase	10.8318	4.44972	1.03629e-82	2.14513e-81	5.48179	2.33107	2.29075	2.37139	5.43439	5.52919	49	46	738	733	4.63649	4.95824	70.6824	78.0937
gene-BSU_00860	NC_000964.3	103572	106004	+	protein_coding	BSU_00860	BSU00860	clpC	NP_387967.1	proteolysis	class III stress response-related ATPase, AAA+ superfamily	10.7679	11.4677	6.94998e-250	1.37014e-247	12.2604	8.83397	8.87992	8.78801	12.2322	12.2885	5917	4860	84040	81150	164.305	153.731	2362.09	2537.21
gene-BSU_38090	NC_000964.3	3907844	3910264	+	protein_coding	BSU_38090	BSU38090	vpr	NP_391688.1	proteolysis	extracellular serine protease	10.7446	4.03974	1.66449e-62	2.25639e-61	5.05428	1.97763	2.16859	1.78667	4.9432	5.16536	44	27	520	566	1.22786	0.858296	14.688	17.7841
gene-BSU_03930	NC_000964.3	445344	446129	+	protein_coding	BSU_03930	BSU03930	gdh	NP_388275.1	sporulation	forespore glucose 1-dehydrogenase	10.7228	1.91989	1.38529e-22	6.56192e-22	2.80722	0.629739	0.398136	0.861341	2.73698	2.87747	4	9	99	103	0.343818	0.881228	8.61323	9.96839
gene-BSU_08840	NC_000964.3	962179	963177	+	protein_coding	BSU_08840	BSU08840	ssuA	NP_388764.1	transport	aliphatic sulfonate ABC transporter (binding lipoprotein)	10.3447	-0.351595	6.71749e-07	1.42932e-06	1.25938	0.175456	0.110298	0.240613	1.13884	1.37993	1	2	21	26	0.067628	0.154075	1.4375	1.97978
gene-BSU_29040	NC_000964.3	2968824	2970014	+	protein_coding	BSU_29040	BSU29040	ytbD	NP_390782.1	membrane, antibiotic resistance	putative transporter	10.2549	6.77526	1.13154e-148	6.69223e-147	8.03206	4.72149	4.81213	4.63086	7.93469	8.12943	341	262	4257	4527	19.3434	16.93	244.425	289.141
gene-BSU_35940	NC_000964.3	3703682	3705163	+	protein_coding	BSU_35940	BSU35940	rbsA	NP_391475.1	transport	ribose ABC transporter (ATP-binding protein)	10.1183	5.59178	6.44953e-117	2.3422e-115	6.68071	3.46063	3.29558	3.62567	6.66877	6.69265	111	125	1760	1662	5.06018	6.49127	81.2116	85.3086
gene-BSU_11560	NC_000964.3	1234510	1234908	-	protein_coding	BSU_11560	BSU11560	yjbI	NP_389038.1	ROS	putative thiol management oxidoreductase component	9.92433	7.63165	2.03344e-194	2.27525e-192	8.56969	5.29284	5.23064	5.35505	8.51622	8.62316	460	440	6379	6381	77.889	84.8688	1093.28	1216.54
gene-BSU_27180	NC_000964.3	2777877	2778419	-	protein_coding	BSU_27180	BSU27180	yrhH	NP_390596.1		putative methyltransferase	9.87906	4.49765	5.76643e-62	7.75098e-61	5.74996	2.65837	2.40336	2.91338	5.59335	5.90656	54	72	826	957	6.7187	10.2047	104.024	134.067
gene-BSU_25730	NC_000964.3	2650487	2651380	-	protein_coding	BSU_25730	BSU25730	yqeC	NP_390450.1		putative catabolic 6-phospho-gluconate dehydrogenase (NAD[+]-dependent)	9.84941	4.77164	1.61278e-62	2.19635e-61	5.64846	2.59237	2.62394	2.5608	5.43248	5.86445	65	54	737	929	4.9121	4.64862	56.3746	79.0475
gene-BSU_36620	NC_000964.3	3765469	3766110	-	protein_coding	BSU_36620	BSU36620	ywnB	NP_391543.1		putative oxidoreductase	9.57747	5.75749	1.45365e-69	2.35083e-68	7.0252	3.88009	3.88216	3.87802	6.75463	7.29578	173	151	1869	2533	18.2055	18.1013	199.08	300.131
gene-BSU_17360	NC_000964.3	1868144	1868374	+	protein_coding	BSU_17360	BSU17360	ymzA	NP_389618.1		conserved hypothetical protein	9.54737	6.11248	7.12398e-128	3.20579e-126	6.82918	3.675	3.73497	3.61503	6.77513	6.88323	155	124	1896	1899	45.3326	41.3122	561.28	625.35
gene-BSU_06048	NC_000964.3	654071	654343	+	protein_coding	BSU_06048	BSU06048	ydzU	YP_003097688.1		hypothetical protein; prophage 3 region	9.5284	5.42157	1.00932e-99	2.94266e-98	6.02788	2.95311	2.92494	2.98127	6.06849	5.98728	83	76	1155	1013	20.5403	21.4249	289.316	282.265
gene-BSU_03850	NC_000964.3	437474	438352	-	protein_coding	BSU_03850	BSU03850	ycnC	NP_388267.2		putative transcriptional regulator (TetR/AcrR family)	9.49902	8.37535	1.76298e-225	2.6067e-223	9.23994	6.01251	5.99112	6.03389	9.26151	9.21837	788	711	10705	9648	60.5659	62.2514	832.82	834.946
gene-BSU_12310	NC_000964.3	1301939	1303318	+	protein_coding	BSU_12310	BSU12310	exuM	NP_389113.1		putative Na+:altronate/mannonate symporter	9.48226	-0.308085	3.7205e-06	7.48075e-06	1.18587	0.169038	0.212759	0.125317	1.06181	1.30992	2	1	19	24	0.097913	0.055769	0.941517	1.32295
gene-BSU_26510	NC_000964.3	2711109	2712242	-	protein_coding	BSU_26510	BSU26510	yrkH	NP_390528.2		putative sulfur transferase / hydrolase	9.43487	4.59639	9.41821e-42	7.86117e-41	5.63919	2.65049	2.69647	2.60451	5.32945	5.94892	69	56	685	986	4.11081	3.80052	41.3077	66.1415
gene-BSU_19430	NC_000964.3	2118504	2119127	-	protein_coding	BSU_19430	BSU19430	cdaS	NP_389825.3	sporulation	spore diadenylate cyclase	9.29487	1.13328	4.7165e-12	1.41086e-11	1.93173	0.361604	0.482595	0.240613	1.79132	2.07214	5	2	43	52	0.541348	0.246668	4.71235	6.33912
gene-BSU_31725	NC_000964.3	3257454	3257579	+	protein_coding	BSU_31725	BSU31725	.	YP_009514001.1		hypothetical protein	9.2728	-0.860265	0.000125013	0.000221746	0.877284	0.117807	0.110298	0.125317	1.06181	0.692755	1	1	19	10	0.536192	0.610798	10.3118	6.03726
gene-BSU_11520	NC_000964.3	1229068	1229724	+	protein_coding	BSU_11520	BSU11520	mecA	NP_389034.1	proteolysis, sporulation	adaptor protein controlling oligomerization of the AAA+ protein ClpC	9.25784	8.34595	6.97493e-174	5.662e-172	9.41502	6.21797	6.09539	6.34055	9.39604	9.43401	848	882	11753	11206	87.201	103.317	1223.31	1297.46
gene-BSU_09410	NC_000964.3	1017083	1018468	-	protein_coding	BSU_09410	BSU09410	phoA	NP_388822.2		alkaline phosphatase A	9.25136	5.13364	7.24926e-86	1.57957e-84	6.35395	3.28563	3.31875	3.25251	6.21798	6.48993	113	94	1283	1442	5.50816	5.21955	63.3019	79.1429
gene-BSU_39330	NC_000964.3	4039466	4040875	-	protein_coding	BSU_39330	BSU39330	abnB	NP_391812.2		arabinan endo-1,5-alpha-L-arabinosidase ([Ca(2+)-dependent]	9.211	0.0739664	1.68279e-07	3.77601e-07	1.39686	0.226686	0.212759	0.240613	1.38001	1.4137	2	2	28	27	0.09583	0.109164	1.35798	1.45665
gene-BSU_13800	NC_000964.3	1447251	1447541	+	protein_coding	BSU_13800	BSU13800	ykvR	NP_389263.1	lexA regulon, DNA damage	conserved hypothetical protein (HGT island)	9.09295	4.36289	4.73583e-74	8.37878e-73	5.26424	2.35261	2.35937	2.34586	5.25572	5.27277	52	45	650	611	12.0726	11.9011	152.747	159.72
gene-BSU_01890	NC_000964.3	211859	213031	+	protein_coding	BSU_01890	BSU01890	ybcL	NP_388070.1		putative efflux transporter; prophage 1 region	9.02271	7.33549	2.91278e-122	1.18225e-120	8.25966	5.1328	5.06931	5.19628	8.0858	8.43352	410	393	4729	5593	23.6144	25.7847	275.692	362.708
gene-BSU_26640	NC_000964.3	2722767	2723804	-	protein_coding	BSU_26640	BSU26640	yrdP	NP_390541.1		putative oxidoreductase	8.9917	3.41063	2.35013e-17	9.18749e-17	4.46934	1.73126	2.16859	1.29393	3.95248	4.98619	44	16	253	498	2.86382	1.18629	16.6677	36.4957
gene-BSU_34740	NC_000964.3	3569292	3569549	-	protein_coding	BSU_34740	BSU34740	crh	NP_391354.1		catabolite repression HPr-like protein	8.88737	3.32751	4.10054e-11	1.16515e-10	3.97427	1.56236	1.41601	1.70871	3.12554	4.82299	21	25	135	443	5.49909	7.45742	35.7822	130.615
gene-BSU_15560	NC_000964.3	1629320	1629970	+	protein_coding	BSU_15560	BSU15560	pyrE	NP_389439.1		orotate phosphoribosyltransferase	8.75139	4.24642	7.5542e-68	1.18017e-66	5.16796	2.31979	2.24312	2.39647	5.17801	5.15791	47	47	615	563	4.87762	5.55629	64.6022	65.7866
gene-BSU_25980	NC_000964.3	2669324	2670370	-	protein_coding	BSU_25980	BSU25980	yqbT	NP_390475.1		putative phage baseplate assembly protein; skin element	8.69499	-0.657289	0.000306525	0.000526998	0.843528	0.117807	0.110298	0.125317	0.652965	1.03409	1	1	10	17	0.064527	0.073506	0.653141	1.23513
gene-BSU_40790	NC_000964.3	4189406	4189645	+	protein_coding	BSU_40790	BSU40790	yyaO	NP_391959.1		conserved hypothetical protein	8.68833	2.01421	4.81115e-24	2.41432e-23	3.13317	0.913669	0.965996	0.861341	3.01751	3.24882	12	9	124	138	3.37801	2.88602	35.3316	43.7399
gene-BSU_31321	NC_000964.3	3218525	3218857	+	protein_coding	BSU_31321	BSU31321	mstX	YP_003097778.1		atypical membrane-integrating regulator of biofilm formation (Mistic protein)	8.67265	-0.798331	0.000215834	0.000374655	0.850028	0.117807	0.110298	0.125317	0.802495	0.897561	1	1	13	14	0.202884	0.231113	2.66964	3.19811
gene-BSU_13830	NC_000964.3	1449250	1450587	+	protein_coding	BSU_13830	BSU13830	ykvU	NP_389266.1	sporulation	spore membrane protein involved in germination	8.62944	3.60817	1.92589e-51	2.00331e-50	4.59152	1.87787	1.82474	1.93099	4.60607	4.57696	32	31	408	371	1.61579	1.78309	20.8525	21.0925
gene-BSU_35960	NC_000964.3	3706145	3707062	+	protein_coding	BSU_35960	BSU35960	rbsB	NP_391477.1		ribose ABC transporter (ribose-binding lipoprotein)	8.59031	5.6809	5.6562e-103	1.69686e-101	6.67146	3.66629	3.48152	3.85106	6.66063	6.6823	128	148	1750	1650	9.42016	12.4076	130.361	136.726
gene-BSU_27800	NC_000964.3	2841010	2841300	+	protein_coding	BSU_27800	BSU27800	yrzH	NP_390658.2		hypothetical protein	8.58968	2.82361	3.99788e-26	2.14117e-25	3.38693	1.06876	0.84359	1.29393	3.56295	3.21091	10	16	189	134	2.32166	4.23151	44.4142	35.0285
gene-BSU_09350	NC_000964.3	1010984	1011226	-	protein_coding	BSU_09350	BSU09350	yhdB	NP_388816.1	sporulation	conserved hypothetical protein	8.56847	1.08337	3.24328e-14	1.08371e-13	2.32787	0.5286	0.709827	0.347373	2.14873	2.50701	8	3	60	76	2.2242	0.95013	16.8849	23.7913
gene-BSU_22570	NC_000964.3	2365235	2365681	-	protein_coding	BSU_22570	BSU22570	ypiF	NP_390138.1		conserved protein of unknown function	8.54735	2.74616	3.01312e-21	1.35296e-20	3.65762	1.2394	1.41601	1.06279	3.3117	4.00354	21	12	156	244	3.17397	2.06605	23.8655	41.5234
gene-BSU_misc_RNA_14	NC_000964.3	1242262	1242370	+	misc_RNA	BSU_misc_RNA_14	.	tswA	.		thiamine pyrophosphate riboswitch	8.54646	2.66297	3.35955e-17	1.30474e-16	3.38145	1.10325	1.02351	1.18299	2.95499	3.80791	13	14	118	211	8.05764	9.88484	74.0302	147.254
gene-BSU_11640	NC_000964.3	1240356	1242200	+	protein_coding	BSU_11640	BSU11640	kefQ	NP_389046.1		gated K+/H+ antiporter	8.52976	9.51081	3.48607e-183	3.28008e-181	10.0112	6.93041	6.98518	6.87564	10.1015	9.92091	1582	1283	19176	15711	57.9297	53.5178	710.747	647.765
gene-BSU_05290	NC_000964.3	575712	576098	-	protein_coding	BSU_05290	BSU05290	ydeP	NP_388410.1		putative transcriptional regulator	8.51492	2.9619	2.32956e-21	1.05173e-20	3.96458	1.47572	1.45834	1.49311	3.55594	4.37321	22	20	188	320	3.84063	3.97729	33.2201	62.8998
gene-BSU_33510	NC_000964.3	3443613	3443822	-	protein_coding	BSU_33510	BSU33510	copZ	NP_391231.1		copper insertion chaperone and transporter component	8.49794	4.21173	4.20617e-25	2.18489e-24	5.21872	2.4452	2.62394	2.26645	4.7326	5.70483	65	42	447	830	20.9115	15.3921	145.56	300.655
gene-BSU_15520	NC_000964.3	1623736	1626951	+	protein_coding	BSU_15520	BSU15520	pyrAB	NP_389435.1		pyrimidine-specific carbamoyl-phosphate synthetase (large subunit)	8.47482	6.36654	1.35309e-131	6.51373e-130	7.43149	4.40745	4.463	4.35191	7.489	7.37398	265	214	3121	2675	5.567	5.12113	66.3638	63.2729
gene-BSU_17300	NC_000964.3	1865058	1865375	-	protein_coding	BSU_17300	BSU17300	ebrA	NP_389612.1		small toxic metabolite efflux transporter subunit	8.26617	4.71786	6.09749e-71	1.00173e-69	5.66	2.77561	3.01277	2.53844	5.62716	5.69285	89	53	846	823	18.9084	12.8268	181.927	196.872
gene-BSU_29050	NC_000964.3	2970038	2970880	+	protein_coding	BSU_29050	BSU29050	ytbE	NP_390783.1		promiscuous aldo/keto reductase	8.23551	5.86425	6.76444e-95	1.83038e-93	7.06056	4.09688	4.16375	4.03001	6.92128	7.19984	213	169	2100	2369	17.0704	15.4286	170.351	213.77
gene-BSU_26826	NC_000964.3	2740769	2740846	+	protein_coding	BSU_26826	BSU26826	yrpDX	YP_009513985.1		expressed polypeptide of unknown function	8.20718	3.84213	6.36401e-47	6.09884e-46	4.56013	1.9011	1.97808	1.82413	4.63959	4.48067	37	28	418	346	32.0478	27.6269	366.467	337.436
gene-BSU_33222	NC_000964.3	3409219	3409458	-	protein_coding	BSU_33222	BSU33222	rsoA	YP_003097787.1		regulator of sigma-O	8.11873	-0.0581073	2.48083e-05	4.66847e-05	1.23966	0.226686	0.212759	0.240613	0.849082	1.63024	2	2	14	34	0.563002	0.641338	3.98906	10.7765
gene-BSU_39910	NC_000964.3	4098423	4098905	+	protein_coding	BSU_39910	BSU39910	yxnB	NP_391870.1		conserved protein of unknown function	8.048	1.00825	5.16081e-12	1.53932e-11	2.04403	0.448856	0.110298	0.787415	2.14873	1.93934	1	8	60	46	0.139876	1.27471	8.49489	7.24471
gene-BSU_15510	NC_000964.3	1622657	1623751	+	protein_coding	BSU_15510	BSU15510	pyrAA	NP_389434.1		pyrimidine-specific carbamoyl-phosphate synthetase (small subunit, glutaminase subunit)	7.96046	3.92885	7.41087e-59	9.32554e-58	5.11827	2.38018	2.46694	2.29341	5.08862	5.14791	57	43	577	559	3.51683	3.02219	36.0342	38.8336
gene-BSU_35930	NC_000964.3	3703271	3703666	+	protein_coding	BSU_35930	BSU35930	rbsD	NP_391474.1		D-ribose pyranase	7.8839	3.02995	1.4984e-41	1.24566e-40	4.09409	1.59601	1.65314	1.53888	4.10903	4.07915	27	21	284	258	4.60638	4.08124	49.0429	49.5604
gene-BSU_13780	NC_000964.3	1444099	1445298	+	protein_coding	BSU_13780	BSU13780	ykvP	NP_389261.1	sporulation	spore protein (HGT island)	7.77375	2.81398	3.67429e-28	2.10979e-27	3.9487	1.52115	1.41601	1.62629	3.74642	4.15098	21	23	217	272	1.1823	1.47508	12.3661	17.2424
gene-BSU_00700	NC_000964.3	79092	79868	+	protein_coding	BSU_00700	BSU00700	coaX	NP_387951.2		pantothenate kinase type III	7.7628	8.93497	2.22748e-196	2.56161e-194	9.87531	6.92892	6.93828	6.91956	9.86171	9.88891	1531	1323	16237	15366	133.121	131.041	1429.02	1504.35
gene-BSU_08210	NC_000964.3	893904	895625	+	protein_coding	BSU_08210	BSU08210	yfiB	NP_388702.1		putative xenobiotic ABC transporter subunit (ATP-binding protein)	7.71845	7.24387	4.08892e-107	1.33292e-105	7.85952	4.95464	4.82432	5.08497	7.98998	7.72906	344	363	4424	3426	13.4964	16.2234	175.685	151.344
gene-BSU_31030	NC_000964.3	3182707	3183195	+	protein_coding	BSU_31030	BSU31030	yuaE	NP_390981.1	ROS	bacillithiol S-transferase	7.71577	6.93065	1.40714e-67	2.17372e-66	7.66756	4.76696	4.54876	4.98516	7.46256	7.87256	282	338	3064	3786	38.9611	53.1956	428.483	588.955
gene-BSU_35140	NC_000964.3	3608991	3609221	+	protein_coding	BSU_35140	BSU35140	yvkN	NP_391394.1		conserved protein of unknown function	7.65121	1.70699	3.05184e-14	1.02139e-13	2.76994	0.796561	0.965996	0.627125	2.58011	2.95978	12	6	87	110	3.50962	1.99897	25.7549	36.2235
gene-BSU_31370	NC_000964.3	3223471	3224634	-	protein_coding	BSU_31370	BSU31370	bdhJ	NP_391015.1		NADH-dependent butanol dehydrogenase	7.46055	10.6726	1.87731e-180	1.65363e-178	11.1998	8.30609	8.3122	8.29998	11.1307	11.269	3988	3462	39154	40022	231.469	228.898	2300.26	2615.51
gene-BSU_36080	NC_000964.3	3717999	3718616	+	protein_coding	BSU_36080	BSU36080	ywrF	NP_391489.1		putative flavin-binding monooxygenase	7.41416	4.95137	1.01872e-66	1.53364e-65	5.78448	3.04797	3.14823	2.94772	5.66834	5.90062	99	74	871	953	10.8228	9.21534	96.3792	117.304
gene-BSU_26490	NC_000964.3	2710002	2710787	-	protein_coding	BSU_26490	BSU26490	yrkJ	NP_390526.1		putative permease	7.41115	2.53531	2.85105e-25	1.48844e-24	3.62571	1.33104	1.07882	1.58325	3.46913	3.78228	14	22	176	207	1.20336	2.15411	15.3124	20.0336
gene-BSU_25565	NC_000964.3	2637179	2637328	-	protein_coding	BSU_25565	BSU25565	.	YP_009513978.1		hypothetical protein	7.37225	0.921921	8.55588e-13	2.66526e-12	2.06297	0.504579	0.562383	0.446775	2.0121	2.11383	6	4	53	54	2.70241	2.05228	24.1623	27.385
gene-BSU_15540	NC_000964.3	1627718	1628653	+	protein_coding	BSU_15540	BSU15540	pyrD	NP_389437.1		dihydroorotate dehydrogenase (catalytic subunit)	7.34392	4.62396	2.076e-67	3.17146e-66	5.54265	2.8439	2.93996	2.74784	5.62716	5.45815	84	63	846	697	6.0631	5.18004	61.8085	56.6457
gene-BSU_35970	NC_000964.3	3707144	3707680	+	protein_coding	BSU_35970	BSU35970	ywsB	NP_391478.1		putative cell wall binding enzyme	7.33609	5.91324	1.86832e-94	4.95823e-93	6.86538	4.06992	4.07811	4.06172	6.74927	6.9815	200	173	1862	2034	25.1621	24.7936	237.115	288.129
gene-BSU_03840	NC_000964.3	436036	437454	-	protein_coding	BSU_03840	BSU03840	ycnB	NP_388266.1		putative efflux transporter	7.32394	9.24666	6.85969e-163	4.81341e-161	9.96239	7.10141	7.11983	7.08298	10.0529	9.87183	1738	1483	18541	15185	82.7482	80.4316	893.52	814.034
gene-BSU_36600	NC_000964.3	3764133	3764906	-	protein_coding	BSU_36600	BSU36600	mta	NP_391541.1	ion homeostasis	transcriptional regulator regulating efflux transporters synthesis (Fur-independent bacillibactin export)	7.20471	3.33874	1.91734e-18	7.75177e-18	4.43019	1.98162	1.72425	2.23898	3.97891	4.88148	29	41	258	462	2.53133	4.07672	22.7946	45.4058
gene-BSU_25750	NC_000964.3	2652387	2652797	-	protein_coding	BSU_25750	BSU25750	nucB	NP_390452.1	sporulation	sporulation-specific matrix degrading exported DNase	7.18115	4.04305	2.41119e-54	2.73488e-53	4.89298	2.3189	2.16859	2.4692	4.87166	4.91429	44	50	494	473	7.23273	9.3626	82.1937	87.5446
gene-BSU_22590	NC_000964.3	2366347	2367618	-	protein_coding	BSU_22590	BSU22590	ypiA	NP_390140.1		conserved protein of unknown function	7.1522	9.2235	1.973e-169	1.51263e-167	9.95487	7.12543	7.13541	7.11545	9.9796	9.93015	1757	1517	17621	15812	93.3202	91.7839	947.32	945.605
gene-BSU_20430	NC_000964.3	2187376	2187756	-	protein_coding	BSU_20430	BSU20430	yorC	NP_389925.1		conserved protein of unknown function; phage SPbeta	7.13155	4.53226	4.89833e-54	5.45137e-53	4.79033	2.24436	2.14287	2.34586	4.80233	4.77832	43	45	470	429	7.62491	9.08983	84.358	85.653
gene-BSU_15550	NC_000964.3	1628622	1629341	+	protein_coding	BSU_15550	BSU15550	pyrF	NP_389438.1		orotidine 5'-phosphate decarboxylase	7.0541	4.43878	1.21809e-53	1.34478e-52	5.33114	2.70712	2.83142	2.58282	5.4458	5.21648	77	55	744	587	7.22519	5.87893	70.6633	62.0177
gene-BSU_08900	NC_000964.3	967229	967852	-	protein_coding	BSU_08900	BSU08900	yhzB	NP_388771.1		conserved hypothetical protein	7.03035	6.81861	6.76407e-79	1.26141e-77	7.49551	4.69863	4.97041	4.42686	7.52263	7.46839	382	226	3195	2857	41.359	27.8735	350.138	348.286
gene-BSU_03030	NC_000964.3	326888	327469	+	protein_coding	BSU_03030	BSU03030	ycgB	NP_388185.2		putative integral inner membrane protein of unknown function	7.02712	4.09678	2.94963e-43	2.52826e-42	4.91882	2.32025	2.64242	1.99807	5.0241	4.81353	66	33	551	440	7.66147	4.36374	64.7414	57.5095
gene-BSU_36350	NC_000964.3	3742384	3743220	+	protein_coding	BSU_36350	BSU36350	ywpD	NP_391516.1		putative two-component sensor histidine kinase	7.01599	3.82104	1.0946e-51	1.14725e-50	4.81181	2.28027	2.26713	2.29341	4.85178	4.77183	48	43	487	427	3.87442	3.95377	39.7884	38.8072
gene-BSU_28490	NC_000964.3	2911116	2912888	-	protein_coding	BSU_28490	BSU28490	uvrC	NP_390727.2	DNA damage	excinuclease ABC (subunit C)	6.98954	8.32634	1.0964e-170	8.56437e-169	9.04317	6.25355	6.28958	6.21751	9.00702	9.07932	972	809	8971	8760	37.0381	35.1162	346.008	375.842
gene-BSU_37050	NC_000964.3	3800418	3802166	-	protein_coding	BSU_37050	BSU37050	maeA	NP_391586.1		NAD-dependent malic enzyme (conversion of malate into pyruvate)	6.89948	10.1356	4.08721e-122	1.64282e-120	11.0731	8.29231	8.39421	8.19041	10.9451	11.2012	4222	3208	34426	38183	163.087	141.16	1346.02	1660.7
gene-BSU_15500	NC_000964.3	1621374	1622660	+	protein_coding	BSU_15500	BSU15500	pyrC	NP_389433.2		dihydroorotase	6.87679	3.10637	4.75096e-31	3.0029e-30	4.28432	1.88238	1.97808	1.78667	4.08003	4.48862	37	27	278	348	1.94229	1.61456	14.7713	20.5689
gene-BSU_27830	NC_000964.3	2843931	2844527	-	protein_coding	BSU_27830	BSU27830	sgpA	NP_390661.2	sporulation	spore germination protein	6.82123	2.04595	1.06894e-20	4.71289e-20	2.99577	1.01111	1.02351	0.998716	2.90074	3.0908	13	11	113	122	1.47116	1.41803	12.9437	15.5452
gene-BSU_15120	NC_000964.3	1578376	1579995	+	protein_coding	BSU_15120	BSU15120	bshC	NP_389395.2		malate glucosamine cysteine ligase	6.8198	10.0078	2.91584e-176	2.51491e-174	10.5408	7.77739	7.77121	7.78356	10.4963	10.5854	2737	2417	25217	24912	114.143	114.823	1064.47	1169.78
gene-BSU_18490	NC_000964.3	2017886	2018254	-	protein_coding	BSU_18490	BSU18490	rtp	NP_389731.1		replication terminator protein	6.74963	3.40602	4.30233e-41	3.52706e-40	4.16229	1.80248	1.85674	1.74822	4.18364	4.14094	33	26	300	270	6.04197	5.4227	55.5966	55.6606
gene-BSU_23540	NC_000964.3	2451148	2451363	-	protein_coding	BSU_23540	BSU23540	yqkK	NP_390235.1		conserved protein of unknown function	6.73855	0.108828	0.000219727	0.000381094	1.12395	0.226686	0.212759	0.240613	0.937972	1.30992	2	2	16	24	0.625558	0.712598	5.06547	8.45216
gene-BSU_10340	NC_000964.3	1108736	1109317	-	protein_coding	BSU_10340	BSU10340	phoE	NP_388915.1		promiscuous phosphatase; putative (phosphoglycerate) mutase	6.67805	6.61838	1.35791e-68	2.14919e-67	7.34234	4.66946	4.69753	4.64139	7.10706	7.57763	314	264	2391	3083	36.45	34.9099	280.938	402.959
gene-BSU_25900	NC_000964.3	2664573	2665391	-	protein_coding	BSU_25900	BSU25900	cwlA	NP_390467.1		N-acetylmuramoyl-L-alanine amidase; skin element	6.67036	1.17603	3.8847e-11	1.10458e-10	2.04664	0.542381	0.637988	0.446775	1.86117	2.23211	7	4	46	60	0.577438	0.375876	3.84085	5.57285
gene-BSU_17280	NC_000964.3	1864225	1864677	+	protein_coding	BSU_17280	BSU17280	ymaD	NP_389610.1	ROS	putative peroxiredoxin-related protein	6.58398	6.58951	3.00815e-96	8.35821e-95	6.78771	4.12536	4.2863	3.96443	6.75769	6.81774	233	161	1873	1814	34.7495	27.3524	282.744	304.614
gene-BSU_28100	NC_000964.3	2869964	2870989	-	protein_coding	BSU_28100	BSU28100	cotN	NP_390688.1	sporulation	spore coat protein	6.55234	4.78537	1.99261e-60	2.61057e-59	5.62064	3.05225	3.17385	2.93065	5.56746	5.67381	101	73	811	812	6.65067	5.47575	54.0539	60.2031
gene-BSU_08570	NC_000964.3	928803	929321	+	protein_coding	BSU_08570	BSU08570	yfhK	NP_388737.1		putative exported protein	6.52863	3.52041	4.40233e-28	2.51388e-27	4.45995	2.07485	2.2187	1.93099	4.22838	4.69151	46	31	310	403	5.988	4.59687	40.8458	59.0674
gene-BSU_27860	NC_000964.3	2847048	2847917	-	protein_coding	BSU_27860	BSU27860	nadC	NP_390664.1		nicotinate-nucleotide pyrophosphorylase (quinolinate phosphoribosyltransferase)	6.51818	2.16339	8.07202e-20	3.44873e-19	3.1316	1.12997	0.965996	1.29393	2.98659	3.27661	12	16	121	141	0.931865	1.41537	9.51085	12.3285
gene-BSU_16730	NC_000964.3	1744367	1745260	+	protein_coding	BSU_16730	BSU16730	spoVFA	NP_389555.1	sporulation	spore dipicolinate synthase subunit A	6.49866	2.58898	1.22411e-22	5.81171e-22	3.47798	1.34893	1.45834	1.23953	3.29497	3.66099	22	15	154	189	1.66256	1.29128	11.7798	16.0818
gene-BSU_36230	NC_000964.3	3729488	3730810	-	protein_coding	BSU_36230	BSU36230	uglF	NP_391504.1		UDP-glucose dehydrogenase	6.44057	8.48094	4.17868e-156	2.70308e-154	9.04714	6.37503	6.38867	6.3614	9.09073	9.00355	1042	895	9508	8311	53.2107	52.0633	491.454	477.863
gene-BSU_misc_RNA_58	NC_000964.3	3856479	3856700	-	misc_RNA	BSU_misc_RNA_58	.	tboTA	.		T-box riboswitch specific of threonine tRNA ligase	6.41258	0.269522	8.80254e-06	1.71899e-05	1.38788	0.319375	0.398136	0.240613	1.06181	1.71394	4	2	19	37	1.2173	0.693338	5.85267	12.6782
gene-BSU_12140	NC_000964.3	1284371	1284769	-	protein_coding	BSU_12140	BSU12140	yjgA	NP_389096.1		conserved membrane protein	6.41055	4.79189	6.50969e-60	8.3696e-59	5.65945	3.12699	3.1611	3.09289	5.76869	5.55022	100	83	935	744	16.9324	16.0093	160.248	141.844
gene-BSU_tRNA_73	NC_000964.3	2563889	2563959	+	tRNA	BSU_tRNA_73	.	trnSL-Gln1	.		tRNA-Gln	6.40932	-0.554697	0.00029222	0.00050345	0.896802	0.169038	0.212759	0.125317	0.849082	0.944522	2	1	14	15	1.90311	1.08395	13.4841	16.071
gene-BSU_24150	NC_000964.3	2510806	2511945	-	protein_coding	BSU_24150	BSU24150	mmgC	NP_390295.2		propionyl-CoA dehydrogenase subunit	6.37999	0.272693	1.3593e-05	2.61744e-05	1.25938	0.274518	0.308423	0.240613	1.13884	1.37993	3	2	21	26	0.17779	0.135019	1.2597	1.73492
gene-BSU_27786	NC_000964.3	2840803	2840925	-	protein_coding	BSU_27786	BSU27786	.	YP_009513992.1		hypothetical protein	6.36364	0.310056	3.41871e-07	7.48465e-07	1.41255	0.303956	0.482595	0.125317	1.4114	1.4137	5	1	29	27	2.74635	0.625696	16.123	16.6982
gene-BSU_33500	NC_000964.3	3441121	3443529	-	protein_coding	BSU_33500	BSU33500	copA	NP_391230.2	ion homeostasis	copper transporter ATPase	6.33433	8.35716	2.25773e-88	5.25114e-87	9.3477	6.71006	6.7541	6.66602	9.13884	9.55656	1346	1108	9831	12201	37.7485	35.3974	279.071	385.273
gene-BSU_20440	NC_000964.3	2187819	2188115	-	protein_coding	BSU_20440	BSU20440	yorB	NP_389926.1		conserved hypothetical protein; phage SPbeta	6.32335	3.8175	2.68522e-28	1.55263e-27	4.31927	1.99027	2.19386	1.78667	4.0653	4.57323	45	27	275	370	10.2364	6.99641	63.3184	94.7666
gene-BSU_26380	NC_000964.3	2700838	2701356	+	protein_coding	BSU_26380	BSU26380	yqaB	NP_390515.1	proteolysis	putative peptidase; skin element	6.31489	3.04767	2.06492e-26	1.11457e-25	3.95512	1.71523	1.49946	1.93099	3.84165	4.06859	23	31	233	256	2.994	4.59687	30.7003	37.5217
gene-BSU_25770	NC_000964.3	2653371	2654873	-	protein_coding	BSU_25770	BSU25770	spoIVCA	NP_390454.2		site-specific DNA recombinase; skin element	6.3097	5.65694	8.56577e-73	1.47146e-71	6.41683	3.85143	3.84275	3.86011	6.27986	6.55379	168	149	1340	1508	7.55164	7.62949	60.9676	76.3225
gene-BSU_13820	NC_000964.3	1448506	1449132	+	protein_coding	BSU_13820	BSU13820	ykvT	NP_389265.1	sporulation	cell wall hydrolase related to spore cortex-lytic enzymes	6.27955	4.29867	8.26945e-53	8.89235e-52	5.19511	2.73692	2.76552	2.70832	5.11745	5.27277	73	61	589	611	7.86586	7.48739	64.2394	74.1283
gene-BSU_03260	NC_000964.3	351842	352696	-	protein_coding	BSU_03260	BSU03260	ycgS	NP_388208.1		putative aromatic hydrocarbon hydrolase	6.24091	4.81696	4.95025e-63	6.85419e-62	5.88559	3.36348	3.21146	3.5155	5.83818	5.933	104	115	982	975	8.21785	10.3514	78.5414	86.7459
gene-BSU_13940	NC_000964.3	1462813	1463493	-	protein_coding	BSU_13940	BSU13940	ykwB	NP_389277.2		putative acetyltransferase / amidohydrolase	6.23138	0.0413946	3.02383e-06	6.12759e-06	1.39731	0.325032	0.110298	0.539766	1.34793	1.44669	1	5	27	28	0.099207	0.565055	2.71125	3.12767
gene-BSU_26550	NC_000964.3	2713949	2714140	-	protein_coding	BSU_26550	BSU26550	yrkD	NP_390532.1		putative metal-sensitive transcriptional regulator involved in sulfur metabolism	6.22226	3.05029	2.05783e-15	7.294e-15	3.94973	1.76597	1.94869	1.58325	3.48396	4.4155	36	22	178	330	12.6675	8.8184	63.3975	130.744
gene-BSU_19670	NC_000964.3	2138037	2138717	-	protein_coding	BSU_19670	BSU19670	yodN	NP_389848.1	sporulation	conserved hypothetical protein	6.19605	4.09065	2.70977e-47	2.62114e-46	4.95464	2.54641	2.46694	2.62588	4.94856	4.96071	57	57	522	489	5.65482	6.44163	52.4176	54.6225
gene-BSU_12500	NC_000964.3	1320570	1321166	-	protein_coding	BSU_12500	BSU12500	xkdA	NP_389132.3	proteolysis	phage PBSX; putative peptidase	6.13559	3.97967	3.14945e-39	2.46479e-38	4.73759	2.37997	2.29075	2.4692	4.57869	4.89648	49	50	400	467	5.54514	6.44561	45.8183	59.5049
gene-BSU_17640	NC_000964.3	1897941	1899125	-	protein_coding	BSU_17640	BSU17640	alrB	NP_389646.1	cwb	alanine racemase (minor activity)	6.13304	1.07832	1.21903e-09	3.14834e-09	2.30268	0.707129	0.482595	0.931663	2.12999	2.47537	5	10	59	74	0.285064	0.649456	3.40476	4.75033
gene-BSU_32669	NC_000964.3	3355045	3355323	-	protein_coding	BSU_32669	BSU32669	yuzN	YP_003097781.1		putative transcriptional regulator	6.10158	5.32163	2.08384e-33	1.39597e-32	6.01475	3.5531	3.5019	3.6043	5.66346	6.36604	130	123	868	1322	31.4797	33.9288	212.75	360.444
gene-BSU_19700	NC_000964.3	2140898	2141725	-	protein_coding	BSU_19700	BSU19700	kamB	NP_389851.1		epsilon-amino-beta-lysine acetyl transferase	6.09868	-0.093182	2.24018e-05	4.22908e-05	1.2177	0.278536	0.110298	0.446775	1.0217	1.4137	1	4	18	27	0.081594	0.37179	1.4866	2.48053
gene-BSU_19230	NC_000964.3	2096350	2096976	-	protein_coding	BSU_19230	BSU19230	azoJ	NP_389804.1		FMN-dependent NADH-azoreductase	6.08317	9.6025	1.70364e-149	1.02218e-147	10.1184	7.52185	7.53701	7.50668	10.1934	10.0433	2325	1993	20438	17104	250.522	244.629	2229.07	2075.11
gene-BSU_31480	NC_000964.3	3232640	3233818	+	protein_coding	BSU_31480	BSU31480	yuxJ	NP_391026.2		putative exporter induced in acid stress	6.06738	6.21219	3.84433e-79	7.2016e-78	6.37434	3.86206	3.80225	3.92187	6.46699	6.28169	163	156	1528	1246	9.34039	10.1831	88.6264	80.3923
gene-BSU_18880	NC_000964.3	2057801	2058460	+	protein_coding	BSU_18880	BSU18880	yobE	NP_389769.1	DNA damage	putative SOS response associated phage protein; putative defective prophage 6	6.03908	4.37878	4.34452e-54	4.86116e-53	5.3584	2.93036	2.79884	3.06187	5.40546	5.31135	75	81	723	628	7.6773	9.44516	74.9114	72.3812
gene-BSU_10520	NC_000964.3	1125123	1126328	-	protein_coding	BSU_10520	BSU10520	glcP	NP_388933.1		glucose/mannose:H+ symporter (recent HGT island)	6.01258	3.8136	5.69461e-43	4.85097e-42	4.74155	2.40332	2.31399	2.49265	4.8229	4.6602	50	51	477	394	2.801	3.25455	27.0473	24.8519
gene-BSU_06070	NC_000964.3	656528	657697	+	protein_coding	BSU_06070	BSU06070	bsuMB	NP_388488.1		DNA-methyltransferase (cytosine-specific); defective prophage 3	6.00912	9.30578	6.82576e-119	2.56897e-117	9.91977	7.34635	7.34733	7.34537	9.78328	10.0563	2037	1781	15377	17258	117.624	117.151	898.751	1122.06
gene-BSU_31460	NC_000964.3	3231399	3231785	+	protein_coding	BSU_31460	BSU31460	kapB	NP_391024.1		factor required for KinB signal transduction and activation of the phosphorelay to sporulation	6.00384	4.27	9.78973e-31	6.10384e-30	4.73934	2.39862	2.58626	2.21098	4.47853	5.00015	63	40	372	503	10.9982	7.95458	65.7333	98.8706
gene-BSU_19660	NC_000964.3	2137602	2137778	-	protein_coding	BSU_19660	BSU19660	yozD	NP_389847.1	sporulation	conserved hypothetical protein	5.99372	2.24293	2.8596e-21	1.28542e-20	3.11379	1.17861	1.23307	1.12414	3.11605	3.11152	17	13	134	124	6.48883	5.65247	51.7708	53.2916
gene-BSU_11550	NC_000964.3	1233614	1234513	-	protein_coding	BSU_11550	BSU11550	spxH	NP_389037.2	ROS	thiol management effector of SpxA degradation	5.98299	8.42381	1.83e-135	9.23925e-134	9.11422	6.54828	6.5515	6.54505	9.19233	9.0361	1168	1018	10203	8501	87.6782	87.0509	775.245	718.518
gene-BSU_08860	NC_000964.3	964027	965157	+	protein_coding	BSU_08860	BSU08860	ssuD	NP_388766.2		FMNH2-dependent aliphatic sulfonate monooxygenase	5.97502	2.34732	3.35144e-21	1.50162e-20	3.19155	1.2363	1.23307	1.23953	3.10649	3.27661	17	15	133	141	1.01549	1.0207	8.0416	9.48346
gene-BSU_13760	NC_000964.3	1442347	1442703	-	protein_coding	BSU_13760	BSU13760	ykvN	NP_389259.1		putative transcriptional regulator (HGT island)	5.97155	3.03677	3.1521e-24	1.58949e-23	4.08718	1.89214	1.88805	1.89624	3.83588	4.33847	34	30	232	312	6.43431	6.46727	44.4399	66.4809
gene-BSU_05140	NC_000964.3	561180	561416	-	protein_coding	BSU_05140	BSU05140	ydzE	NP_388395.1		putative permease	5.96471	3.13858	7.91534e-31	4.94261e-30	4.08257	1.87649	1.85674	1.89624	3.98935	4.17579	33	30	260	277	9.40712	9.74184	75.0202	88.9082
gene-BSU_13509	NC_000964.3	1417561	1417716	+	protein_coding	BSU_13509	BSU13509	ykzP	YP_003097718.1	sporulation	conserved protein of unknown function	5.95875	-0.371597	3.28139e-05	6.11109e-05	1.20358	0.278536	0.110298	0.446775	1.06181	1.34535	1	4	19	25	0.433078	1.97335	8.3288	12.1906
gene-BSU_15530	NC_000964.3	1626948	1627718	+	protein_coding	BSU_15530	BSU15530	pyrK	NP_389436.1		dihydroorotate dehydrogenase (electron transfer subunit)	5.90873	4.11363	1.50117e-44	1.34521e-43	5.07813	2.7142	2.58626	2.84214	5.1984	4.95786	63	68	624	488	5.52048	6.7877	55.3457	48.1477
gene-BSU_misc_RNA_66	NC_000964.3	559532	559610	-	misc_RNA	BSU_misc_RNA_66	.	sncZ	.		putative small conserved untranslated RNA	5.90176	-0.713285	0.00199426	0.0031816	0.796411	0.175456	0.110298	0.240613	1.13884	0.453987	1	2	21	6	0.855193	1.94837	18.178	5.77743
gene-BSU_09180	NC_000964.3	990612	991265	-	protein_coding	BSU_09180	BSU09180	yhcQ	NP_388799.1	sporulation	putative spore coat protein	5.89137	2.07135	2.44528e-18	9.82862e-18	2.95821	1.09109	1.18346	0.998716	2.88964	3.02678	16	11	112	116	1.65285	1.29444	11.711	13.4924
gene-BSU_33590	NC_000964.3	3449732	3450526	-	protein_coding	BSU_33590	BSU33590	yvaG	NP_391239.1		putative oxidoreductase	5.87753	6.01272	6.99437e-80	1.34059e-78	6.91621	4.4215	4.41007	4.43294	6.80793	7.02448	255	227	1940	2096	21.6703	21.9749	166.874	200.555
gene-BSU_00890	NC_000964.3	108674	109774	+	protein_coding	BSU_00890	BSU00890	yacL	NP_387970.1		putative membrane protein possibly involved in RNA binding	5.86882	8.43717	2.72115e-78	5.02927e-77	9.39428	6.86863	6.85161	6.88564	9.17028	9.61828	1441	1292	10048	12735	88.4235	90.3116	624.088	879.877
gene-BSU_18900	NC_000964.3	2060237	2060692	-	protein_coding	BSU_18900	BSU18900	yozJ	NP_389771.1		hypothetical protein	5.86873	0.624418	1.24547e-06	2.59892e-06	1.59843	0.409896	0.110298	0.709495	1.71791	1.47895	1	7	40	29	0.148158	1.18141	5.99858	4.83775
gene-BSU_19710	NC_000964.3	2141703	2143013	-	protein_coding	BSU_19710	BSU19710	yodQ	NP_389852.1		putative deacetylase	5.86652	0.402503	3.82007e-07	8.32372e-07	1.47639	0.372755	0.398136	0.347373	1.4114	1.54139	4	3	29	31	0.206133	0.176111	1.51269	1.79874
gene-BSU_40939	NC_000964.3	4203124	4203330	-	protein_coding	BSU_40939	BSU40939	yyzM	YP_003097803.1		putative nucleic acid binding protein	5.86366	4.69221	3.93736e-39	3.0698e-38	5.53343	3.14218	3.1611	3.12326	5.28567	5.7812	100	85	664	876	32.6378	31.6022	219.357	321.917
gene-BSU_15490	NC_000964.3	1620476	1621390	+	protein_coding	BSU_15490	BSU15490	pyrB	NP_389432.2		aspartate carbamoyltransferase	5.82824	2.63652	2.07372e-22	9.74483e-22	3.7232	1.60601	1.28103	1.93099	3.6771	3.7693	18	31	206	205	1.32905	2.60741	15.3957	17.0429
gene-BSU_34790	NC_000964.3	3573207	3574157	-	protein_coding	BSU_34790	BSU34790	trxB	NP_391359.1	sporulation	thioredoxin reductase	5.82259	10.1837	1.83394e-118	6.77905e-117	10.828	8.29517	8.32441	8.26593	10.7026	10.9535	4022	3381	29096	32157	285.728	273.611	2092.21	2572.2
gene-BSU_32510	NC_000964.3	3339945	3340937	-	protein_coding	BSU_32510	BSU32510	pucA	NP_391131.1		xanthine dehydrogenase molybdopterin recruitment factor	5.81434	-0.0593804	7.19478e-06	1.41235e-05	1.32467	0.319375	0.398136	0.240613	1.13884	1.51051	4	2	21	30	0.272146	0.155006	1.44618	2.29817
gene-BSU_00880	NC_000964.3	107476	108558	+	protein_coding	BSU_00880	BSU00880	disA	NP_387969.1		diadenylate cyclase; DNA integrity scanning protein; cell cycle checkpoint DNA scanning protein	5.79816	8.72345	6.63355e-109	2.21475e-107	9.67407	7.15236	7.19685	7.10787	9.53599	9.81215	1834	1509	12952	14569	114.409	107.233	817.828	1023.32
gene-BSU_09150	NC_000964.3	989022	989591	+	protein_coding	BSU_09150	BSU09150	yhcN	NP_388796.2	sporulation	putative germination lipoprotein	5.74257	2.62024	3.09143e-21	1.38662e-20	3.42231	1.42291	1.49946	1.34636	3.27805	3.56658	23	17	152	176	2.72611	2.29531	18.2357	23.4881
gene-BSU_35990	NC_000964.3	3708172	3708699	-	protein_coding	BSU_35990	BSU35990	ywrO	NP_391480.1		nitroreductase (unknown substrate)	5.73383	6.30481	1.59039e-62	2.1802e-61	6.97249	4.49966	4.2863	4.71302	6.84791	7.09707	233	278	1995	2205	29.8135	40.5209	258.382	317.676
gene-BSU_23660	NC_000964.3	2461873	2462196	-	protein_coding	BSU_23660	BSU23660	yqkB	NP_390247.1	lexA regulon, DNA damage	conserved protein of unknown function	5.72725	5.62397	1.10281e-54	1.27177e-53	6.36931	3.93974	4.00146	3.87802	6.17633	6.56229	189	151	1246	1517	39.4101	35.8674	262.982	356.165
gene-BSU_24740	NC_000964.3	2560489	2561442	-	protein_coding	BSU_24740	BSU24740	yqxL	NP_390354.1		CorA-type divalent ion transporter	5.70559	1.91586	2.51949e-16	9.39702e-16	2.77186	1.01111	1.02351	0.998716	2.83282	2.7109	13	11	107	90	0.920632	0.887386	7.66988	7.17636
gene-BSU_23630	NC_000964.3	2460278	2460502	-	protein_coding	BSU_23630	BSU23630	yqkE	NP_390244.1		conserved protein of unknown function	5.6945	4.1494	5.62655e-47	5.41719e-46	4.8583	2.56235	2.58626	2.53844	4.81118	4.90541	63	53	473	470	18.9169	18.1285	143.758	158.901
gene-BSU_06060	NC_000964.3	655223	656506	+	protein_coding	BSU_06060	BSU06060	bsuMA	NP_388487.1		DNA-methyltransferase (cytosine-specific); prophage 3 region	5.69275	9.16855	6.00714e-122	2.37581e-120	9.80598	7.30641	7.34944	7.26338	9.89877	9.71319	2040	1682	16660	13602	107.339	100.816	887.286	805.838
gene-BSU_29870	NC_000964.3	3056479	3056796	+	protein_coding	BSU_29870	BSU29870	ytzB	NP_390865.1		conserved protein of unknown function	5.68803	5.92184	7.48233e-82	1.51847e-80	6.62289	4.18284	4.17648	4.18919	6.55657	6.68921	215	190	1627	1658	45.6775	45.9827	349.876	396.614
gene-BSU_37140	NC_000964.3	3810090	3810611	+	protein_coding	BSU_37140	BSU37140	ywjG	NP_391595.1		conserved protein of unknown function	5.63611	8.56974	9.47519e-83	1.97122e-81	9.30385	6.8086	6.60547	7.01173	9.37804	9.22967	1213	1411	11607	9724	156.993	208.029	1520.56	1417.05
gene-BSU_30330	NC_000964.3	3105470	3105805	-	protein_coding	BSU_30330	BSU30330	ytvB	NP_390911.3	sporulation	putative conserved membrane protein	5.60362	2.91498	3.46269e-26	1.85934e-25	3.79593	1.71784	1.53944	1.89624	3.75256	3.83931	24	30	218	216	4.82573	6.87148	44.3681	48.9018
gene-BSU_misc_RNA_8	NC_000964.3	626346	626446	-	misc_RNA	BSU_misc_RNA_8	.	aswA	.		adenine riboswitch	5.59389	2.05301	3.89132e-15	1.35721e-14	2.85394	1.05339	0.709827	1.39696	2.86718	2.8407	8	18	110	100	5.3513	13.7157	74.4774	75.3163
gene-BSU_36100	NC_000964.3	3719134	3720711	-	protein_coding	BSU_36100	BSU36100	hpxW	NP_391491.1		oxamate amidohydrolase	5.59145	3.16459	2.36301e-26	1.27381e-25	4.09629	1.95838	1.91869	1.99807	3.9684	4.22417	35	33	256	287	1.49848	1.60944	11.094	13.8352
gene-BSU_15100	NC_000964.3	1576767	1577249	-	protein_coding	BSU_15100	BSU15100	ylbP	NP_389393.2		putative acetyltransferase	5.58221	2.42809	1.5414e-21	7.00481e-21	3.32297	1.38707	1.28103	1.49311	3.41596	3.22999	18	20	169	136	2.51777	3.18677	23.9273	21.4191
gene-BSU_26399	NC_000964.3	2701754	2701870	+	protein_coding	BSU_26399	BSU26399	.	YP_009513982.1		hypothetical protein	5.57299	0.333251	7.77543e-08	1.78636e-07	1.66141	0.468951	0.398136	0.539766	1.69258	1.63024	4	5	39	34	2.30975	3.28891	22.7946	22.1056
gene-BSU_00870	NC_000964.3	106096	107472	+	protein_coding	BSU_00870	BSU00870	radA	NP_387968.1	DNA damage	DNA repair protein; 6-O-methylguanine-DNA methyltransferase	5.548	8.73963	2.53476e-140	1.36285e-138	9.64197	7.17798	7.20231	7.15365	9.61267	9.67127	1841	1558	13660	13212	90.3256	87.0766	678.376	729.869
gene-BSU_34630	NC_000964.3	3557784	3558734	-	protein_coding	BSU_34630	BSU34630	mdxR	NP_391343.1		transcriptional activator of the maltodextrin operon (LacI family)	5.51932	0.621192	2.64843e-09	6.69383e-09	1.85359	0.55486	0.482595	0.627125	1.81498	1.8922	5	6	44	44	0.355206	0.485556	3.16392	3.51951
gene-BSU_14670	NC_000964.3	1537441	1538238	+	protein_coding	BSU_14670	BSU14670	suhB	NP_389350.1		inositol monophosphatase / 5' nucleotidase (purine nucleoside monophosphate)	5.50045	6.50891	7.87995e-100	2.31369e-98	7.30091	4.88119	4.90687	4.8555	7.25927	7.34255	365	308	2659	2617	30.9016	29.7041	227.86	249.466
gene-BSU_25990	NC_000964.3	2670363	2670788	-	protein_coding	BSU_25990	BSU25990	yqbS	NP_390476.1		conserved phage protein of unknown function; skin element	5.48233	-1.32399	0.0112182	0.016446	0.579268	0.117807	0.110298	0.125317	0.70455	0.453987	1	1	11	6	0.158592	0.180659	1.76578	1.0714
gene-BSU_22580	NC_000964.3	2365736	2366275	-	protein_coding	BSU_22580	BSU22580	ypiB	NP_390139.1	cwb, proteolysis	effector protein of MurAA degradation by ClpC-ClpP	5.44653	7.8036	9.09413e-105	2.80968e-103	8.4025	5.97733	6.03723	5.91742	8.50308	8.30193	814	655	6321	5104	101.841	93.3503	800.471	718.997
gene-BSU_07550	NC_000964.3	827455	827802	+	protein_coding	BSU_07550	BSU07550	yflT	NP_388636.1		heat stress induced protein	5.44247	2.81664	1.59514e-21	7.23315e-21	3.55926	1.54297	1.79201	1.29393	3.41596	3.70256	31	16	169	195	6.0183	3.53842	33.2094	42.6251
gene-BSU_21360	NC_000964.3	2256062	2256820	+	protein_coding	BSU_21360	BSU21360	yomH	NP_390019.1		conserved protein of unknown function; phage SPbeta	5.43823	0.956399	2.34321e-10	6.36123e-10	2.08524	0.659012	0.778258	0.539766	2.1855	1.98498	9	5	62	48	0.801109	0.506987	5.58603	4.81072
gene-BSU_24160	NC_000964.3	2511973	2512836	-	protein_coding	BSU_24160	BSU24160	mmgB	NP_390296.2		3-hydroxybutyryl-CoA dehydrogenase	5.36285	-0.205228	0.00133352	0.00215909	0.934306	0.21687	0.308423	0.125317	1.17586	0.692755	3	1	22	10	0.234584	0.089075	1.74125	0.880433
gene-BSU_28110	NC_000964.3	2871022	2872749	-	protein_coding	BSU_28110	BSU28110	spoVID	NP_390689.1	sporulation	morphogenetic spore protein (stage VI sporulation)	5.35284	5.65848	1.50112e-73	2.60026e-72	6.45387	4.09835	4.1828	4.01389	6.40402	6.50372	216	167	1462	1456	8.44503	7.43774	57.8572	64.0955
gene-BSU_10930	NC_000964.3	1171755	1172465	-	protein_coding	BSU_10930	BSU10930	yitB	NP_388974.2		putative phospho-adenylylsulfate reductase	5.3513	0.473959	3.94879e-07	8.59064e-07	1.62203	0.464685	0.482595	0.446775	1.61383	1.63024	5	4	36	34	0.475107	0.432971	3.46247	3.63764
gene-BSU_08850	NC_000964.3	963174	964004	+	protein_coding	BSU_08850	BSU08850	ssuC	NP_388765.1		aliphatic sulfonate ABC transporter (permease)	5.33841	0.614059	1.35112e-07	3.06164e-07	1.61087	0.468951	0.398136	0.539766	1.74279	1.47895	4	5	41	29	0.3252	0.46306	3.37393	2.65465
gene-BSU_20520	NC_000964.3	2193827	2193976	+	protein_coding	BSU_20520	BSU20520	yoqT	NP_389934.1		conserved hypothetical protein; phage SPbeta	5.33394	-0.0238586	1.54537e-05	2.95785e-05	1.26039	0.329767	0.212759	0.446775	1.24717	1.2736	2	4	24	23	0.900803	2.05228	10.9414	11.664
gene-BSU_33400	NC_000964.3	3426749	3427579	-	protein_coding	BSU_33400	BSU33400	pgoN	NP_391220.1		promiscuous glyoxal/methylglyoxal reductase	5.31823	10.3484	1.16417e-125	5.18244e-124	10.5928	8.18649	8.13149	8.24148	10.6566	10.5291	3517	3324	28183	23957	285.932	307.842	2319.21	2193.02
gene-BSU_17290	NC_000964.3	1864691	1865044	-	protein_coding	BSU_17290	BSU17290	ebrB	NP_389611.1		small toxic metabolite efflux transporter subunit	5.31082	4.67234	7.89108e-43	6.70823e-42	5.47797	3.19902	3.0269	3.37114	5.55347	5.40247	90	103	803	670	17.1763	22.3925	155.119	143.973
gene-BSU_11070	NC_000964.3	1183943	1184479	-	protein_coding	BSU_11070	BSU11070	yitP	NP_388988.1	membrane protein	conserved hypothetical protein	5.30156	-0.920248	0.00196525	0.00313895	0.774621	0.175456	0.110298	0.240613	0.802495	0.746746	1	2	13	11	0.12581	0.286631	1.65547	1.55822
gene-BSU_19330	NC_000964.3	2104056	2104901	+	protein_coding	BSU_19330	BSU19330	sodF	NP_389815.1	ROS	superoxide dismutase (Fe2+-dependent)	5.27209	0.622592	1.83647e-08	4.39987e-08	1.80505	0.55486	0.482595	0.627125	1.71791	1.8922	5	6	40	44	0.399292	0.54582	3.23328	3.95633
gene-BSU_08220	NC_000964.3	895619	897433	+	protein_coding	BSU_08220	BSU08220	yfiC	NP_388703.1		putative ABC transporter (ATP-binding protein)	5.27086	7.79401	3.75788e-82	7.70179e-81	8.15419	5.78246	5.867	5.69792	8.31155	7.99682	722	561	5533	4128	26.8752	23.7878	208.467	173.011
gene-BSU_25710	NC_000964.3	2648903	2649655	-	protein_coding	BSU_25710	BSU25710	cwlH	NP_390448.1		N-acetylmuramoyl-L-alanine amidase	5.26557	1.81513	3.61966e-14	1.20268e-13	2.76949	1.05756	1.18346	0.931663	2.67367	2.86531	16	10	94	102	1.43554	1.02205	8.53663	10.3042
gene-BSU_06380	NC_000964.3	696195	696998	+	protein_coding	BSU_06380	BSU06380	yebC	NP_388519.2		putative integral inner membrane protein	5.23729	8.24163	6.02562e-122	2.37581e-120	9.03917	6.66123	6.59957	6.7229	9.04987	9.02846	1208	1153	9242	8456	101.508	110.368	786.074	800.054
gene-BSU_21690	NC_000964.3	2287529	2288062	-	protein_coding	BSU_21690	BSU21690	msrA	NP_390052.1		peptide methionine S-sulfoxide reductase	5.22861	6.3907	1.13505e-56	1.37001e-55	6.95517	4.62889	4.67527	4.5825	6.7485	7.16185	309	253	1861	2307	39.0938	36.4626	238.319	328.637
gene-BSU_37040	NC_000964.3	3799377	3800336	-	protein_coding	BSU_37040	BSU37040	ywkB	NP_391585.1		putative metabolite transporter	5.18928	8.49838	7.84393e-110	2.66179e-108	9.23036	6.86717	6.91092	6.82343	9.32957	9.13114	1502	1237	11223	9081	105.704	99.1669	799.45	719.569
gene-BSU_04745	NC_000964.3	524360	524476	+	protein_coding	BSU_04745	BSU04745	.	YP_009513945.1		hypothetical protein	5.17529	-1.28143	0.016778	0.0240181	0.561107	0.117807	0.110298	0.125317	0.543909	0.578305	1	1	8	8	0.577438	0.657782	4.67582	5.20133
gene-BSU_00710	NC_000964.3	79880	80755	+	protein_coding	BSU_00710	BSU00710	hslO	NP_387952.1	ROS	disulfide bond chaperone (heat shock protein HSP33)	5.1714	9.0736	6.0717e-114	2.18581e-112	9.81028	7.44749	7.40933	7.48565	9.74588	9.87468	2127	1964	14983	15215	164.042	172.546	1169.63	1321.23
gene-BSU_12330	NC_000964.3	1304442	1305461	+	protein_coding	BSU_12330	BSU12330	yjmD	NP_389115.1		putative oxidoreductase	5.16411	-0.682767	0.0207517	0.0293616	0.553476	0.117807	0.110298	0.125317	0.652965	0.453987	1	1	10	6	0.066236	0.075452	0.67043	0.447467
gene-BSU_40280	NC_000964.3	4138800	4139537	-	protein_coding	BSU_40280	BSU40280	yycO	NP_391908.1		conserved exported protein	5.13396	0.994696	2.04315e-06	4.18123e-06	1.80862	0.594754	0.562383	0.627125	2.20354	1.4137	6	6	63	27	0.54927	0.625696	5.83764	2.78303
gene-BSU_08250	NC_000964.3	898961	899905	+	protein_coding	BSU_08250	BSU08250	yfiF	NP_388706.1		putative transcriptional regulator (AraC/XylS family; cupin family)	5.09781	3.34853	2.7395e-17	1.06694e-16	4.46128	2.39111	2.33685	2.44536	4.10903	4.81353	51	49	284	440	3.64611	3.99055	20.5513	35.4186
gene-BSU_39800	NC_000964.3	4087456	4087764	+	protein_coding	BSU_39800	BSU39800	yxcD	NP_391859.1		conserved protein of unknown function	5.0773	4.10422	1.43502e-33	9.64444e-33	4.95586	2.79566	2.66066	2.93065	4.78146	5.13025	67	73	463	552	14.649	18.1816	102.465	135.891
gene-BSU_35470	NC_000964.3	3642167	3643558	-	protein_coding	BSU_35470	BSU35470	comFA	NP_391427.1		ATP-dependent helicase competence protein	5.0302	4.8949	5.69779e-53	6.1913e-52	5.91514	3.67863	3.70012	3.65714	5.82075	6.00953	151	128	970	1029	7.32873	7.07683	47.6525	56.2324
gene-BSU_31550	NC_000964.3	3241085	3242617	+	protein_coding	BSU_31550	BSU31550	nupO	NP_391033.1		guanosine ABC transporter (ATP-binding protein)	4.97494	2.23438	9.58375e-16	3.46825e-15	2.83719	1.15918	1.07882	1.23953	2.74931	2.92507	14	15	100	107	0.616988	0.753039	4.46078	5.30948
gene-BSU_30470	NC_000964.3	3119565	3119837	-	protein_coding	BSU_30470	BSU30470	ytzC	NP_390925.1		conserved protein of unknown function	4.93091	2.16974	1.9634e-16	7.3828e-16	2.99046	1.25831	1.02351	1.49311	2.97614	3.00479	13	20	120	114	3.21715	5.63814	30.0588	31.7653
gene-BSU_29280	NC_000964.3	2998796	2999698	-	protein_coding	BSU_29280	BSU29280	ytnM	NP_390806.1		putative transporter	4.92442	1.00234	3.05281e-06	6.18329e-06	1.87856	0.620043	0.308423	0.931663	2.1855	1.57162	3	10	62	32	0.224453	0.852276	4.69524	2.6957
gene-BSU_01889	NC_000964.3	211429	211731	+	protein_coding	BSU_01889	BSU01889	ybzH	YP_003097670.1		putative transcriptional regulator (ArsR family); prophage 1 region	4.88746	4.38565	1.24859e-36	9.18149e-36	5.26847	3.12356	3.10891	3.1382	5.11983	5.41711	96	86	590	677	21.4052	21.8436	133.157	169.964
gene-BSU_36030	NC_000964.3	3712617	3713945	+	protein_coding	BSU_36030	BSU36030	ywrK	NP_391484.1	ion homeostasis	putative Na+/H+ antiporter	4.86769	3.70357	7.2019e-31	4.51756e-30	4.33634	2.30531	2.29075	2.31987	4.37885	4.29383	49	44	346	302	2.49093	2.54798	17.8035	17.2859
gene-BSU_23350	NC_000964.3	2435012	2435224	+	protein_coding	BSU_23350	BSU23350	ypzD	NP_390216.1		putative germination protein	4.85265	-1.28139	0.02688	0.0375703	0.526727	0.117807	0.110298	0.125317	0.599467	0.453987	1	1	9	6	0.317184	0.361317	2.88946	2.1428
gene-BSU_09889	NC_000964.3	1062279	1062464	-	protein_coding	BSU_09889	BSU09889	yhzD	YP_003097698.1		conserved hypothetical protein	4.85246	-1.36644	0.0271677	0.0379468	0.526727	0.117807	0.110298	0.125317	0.599467	0.453987	1	1	9	6	0.363227	0.413766	3.3089	2.45385
gene-BSU_31540	NC_000964.3	3239930	3241009	+	protein_coding	BSU_31540	BSU31540	nupN	NP_391032.2		lipoprotein involved in guanosine transport	4.83052	1.49061	4.09489e-12	1.22847e-11	2.35768	0.883716	0.906091	0.861341	2.3565	2.35886	11	9	72	67	0.688113	0.641338	4.55892	4.71912
gene-BSU_32770	NC_000964.3	3365069	3365389	-	protein_coding	BSU_32770	BSU32770	yusE	NP_391156.1	ROS	putative thiol-disulfide oxidoreductase with thioredoxin domain	4.8125	4.6617	5.20273e-46	4.82944e-45	5.47878	3.32962	3.3528	3.30644	5.40546	5.55211	116	98	723	745	24.4143	23.4957	154.023	176.547
gene-BSU_15110	NC_000964.3	1577409	1578305	+	protein_coding	BSU_15110	BSU15110	panE	NP_389394.1		2-dehydropantoate 2-reductase	4.77654	7.61517	1.00279e-109	3.37526e-108	8.3091	6.07019	6.06318	6.0772	8.2964	8.32179	829	733	5475	5175	62.4386	62.8897	417.393	438.862
gene-BSU_18898	NC_000964.3	2059691	2059864	-	protein_coding	BSU_18898	BSU18898	yozW	YP_003097737.1		hypothetical protein; putative defective prophage 6	4.75606	0.169181	0.00014582	0.00025733	1.26026	0.377599	0.308423	0.446775	1.53052	0.990002	3	4	33	16	1.16483	1.76921	12.9693	6.99489
gene-BSU_16740	NC_000964.3	1745263	1745865	+	protein_coding	BSU_16740	BSU16740	spoVFB	NP_389556.1	sporulation	spore dipicolinate synthase subunit B	4.75337	2.52535	2.31634e-19	9.71597e-19	3.30416	1.49975	1.65314	1.34636	3.28654	3.32178	27	17	153	146	3.02508	2.1697	17.3511	18.4181
gene-BSU_26430	NC_000964.3	2704435	2705130	-	protein_coding	BSU_26430	BSU26430	yrkP	NP_390520.1		two-component response regulator [YrkQ]	4.74955	3.74176	9.49008e-24	4.72223e-23	4.56697	2.53721	2.60522	2.4692	4.35887	4.77508	64	50	341	428	6.21244	5.52878	33.5041	46.7783
gene-BSU_18720	NC_000964.3	2041928	2042839	-	protein_coding	BSU_18720	BSU18720	yoaR	NP_389753.1	cwb	putative factor for cell wall maintenance or synthesis	4.74113	0.452794	1.71066e-06	3.5252e-06	1.50687	0.468951	0.398136	0.539766	1.44211	1.57162	4	5	30	32	0.296317	0.421933	2.24947	2.6691
gene-BSU_05370	NC_000964.3	583589	585037	+	protein_coding	BSU_05370	BSU05370	ydfD	NP_388418.1		putative PLP-dependent transcriptional regulator	4.73603	5.10159	2.63851e-54	2.98454e-53	5.92152	3.76149	3.61848	3.90449	5.94391	5.89913	142	154	1058	952	6.62081	8.17938	49.9311	49.978
gene-BSU_36470	NC_000964.3	3752280	3753752	-	protein_coding	BSU_36470	BSU36470	pucI	NP_391528.1		allantoin permease	4.71823	3.72196	4.38683e-31	2.78123e-30	4.20182	2.22478	2.26713	2.18242	4.23278	4.17087	48	39	311	276	2.20155	2.03765	14.4381	14.2533
gene-BSU_14800	NC_000964.3	1548681	1549310	-	protein_coding	BSU_14800	BSU14800	ylaJ	NP_389363.1	sporulation	putative germination lipoprotein	4.71782	0.84035	2.14342e-09	5.44737e-09	2.08269	0.747023	0.562383	0.931663	2.07225	2.09314	6	10	56	53	0.643431	1.2216	6.07856	6.39949
gene-BSU_04345	NC_000964.3	490546	490749	-	protein_coding	BSU_04345	BSU04345	.	YP_009513943.1		hypothetical protein	4.69867	2.98654	3.68224e-19	1.52904e-18	3.71959	1.84845	1.94869	1.74822	3.94178	3.4974	36	26	251	167	11.9224	9.8087	84.1389	62.2725
gene-BSU_07460	NC_000964.3	819311	820531	-	protein_coding	BSU_07460	BSU07460	yfmI	NP_388627.1		putative efflux transporter	4.69865	3.47856	5.11871e-30	3.1027e-29	4.21547	2.24324	2.09	2.39647	4.25024	4.18071	41	47	315	278	2.26861	2.96245	17.642	17.3197
gene-BSU_03400	NC_000964.3	369773	370105	+	protein_coding	BSU_03400	BSU03400	yckD	NP_388222.1		putative exported protein	4.69805	0.0763689	2.575e-05	4.8325e-05	1.27855	0.372755	0.398136	0.347373	1.24717	1.30992	4	3	24	24	0.811534	0.693338	4.92856	5.48248
gene-BSU_31810	NC_000964.3	3263835	3264224	+	protein_coding	BSU_31810	BSU31810	yuzE	NP_391059.1		conserved protein of unknown function	4.68732	3.6462	5.29812e-26	2.82658e-25	3.91406	2.00248	2.00689	1.99807	4.02021	3.80791	38	33	266	211	6.58279	6.51205	46.6413	41.1555
gene-BSU_12020	NC_000964.3	1274692	1275639	+	protein_coding	BSU_12020	BSU12020	manA	NP_389084.1		mannose-6 phosphate isomerase; cupin family	4.65774	7.52347	1.91666e-85	4.15443e-84	8.46723	6.26552	6.2051	6.32593	8.36061	8.57384	916	873	5725	6166	65.2797	70.8719	412.972	494.772
gene-BSU_02340	NC_000964.3	253518	254762	-	protein_coding	BSU_02340	BSU02340	gltP	NP_388116.1		proton/glutamate symport protein	4.64402	1.89644	1.17254e-13	3.82834e-13	2.75335	1.15152	0.906091	1.39696	2.80945	2.69726	11	18	105	89	0.596918	1.11268	5.76731	5.4379
gene-BSU_32760	NC_000964.3	3364618	3364962	-	protein_coding	BSU_32760	BSU32760	yusD	NP_391155.1		conserved protein of unknown function	4.6068	5.11211	1.21373e-51	1.2689e-50	5.95924	3.83514	3.91292	3.75736	6.05862	5.85986	177	138	1147	926	34.6613	30.7842	227.351	204.175
gene-BSU_34080	NC_000964.3	3497614	3498351	-	protein_coding	BSU_34080	BSU34080	yvfS	NP_391288.1		putative ABC transporter (permease)	4.60421	1.04056	8.80207e-08	2.01566e-07	2.16046	0.762799	1.07882	0.446775	1.9278	2.39312	14	4	49	69	1.28163	0.41713	4.54039	7.11218
gene-BSU_03690	NC_000964.3	419763	419984	-	protein_coding	BSU_03690	BSU03690	yczF	NP_388251.1		conserved protein of unknown function	4.6017	1.26502	1.21662e-09	3.14408e-09	2.22746	0.837746	0.965996	0.709495	2.40408	2.05084	12	7	75	51	3.6519	2.42668	23.1026	17.4754
gene-BSU_03620	NC_000964.3	411578	412450	-	protein_coding	BSU_03620	BSU03620	bsdA	NP_388244.1		HTH-type transcriptional regulator BsdA (LysR family)	4.59555	4.5903	3.42784e-45	3.11896e-44	5.27471	3.19234	3.30721	3.07746	5.24705	5.30237	112	82	646	624	8.66752	7.22883	50.6025	54.3727
gene-BSU_33850	NC_000964.3	3471841	3472476	-	protein_coding	BSU_33850	BSU33850	yvbG	NP_391265.1		putative integral membrane protein	4.5885	2.19842	6.93493e-17	2.64614e-16	3.06901	1.37614	1.45834	1.29393	3.14434	2.99367	22	16	137	113	2.33699	1.93611	14.7305	13.5155
gene-BSU_12400	NC_000964.3	1312851	1313615	-	protein_coding	BSU_12400	BSU12400	yjnA	NP_389122.1		putative permease	4.55631	1.62814	2.36969e-09	6.00766e-09	2.22752	0.809295	1.07882	0.539766	2.16723	2.2878	14	5	61	63	1.2364	0.50301	5.45283	6.26454
gene-BSU_05150	NC_000964.3	561514	562389	-	protein_coding	BSU_05150	BSU05150	ydeC	NP_388396.1		putative transcriptional regulator (AraC/XylS family)	4.54745	4.72095	1.16992e-40	9.40476e-40	5.57188	3.46245	3.70012	3.22478	5.57094	5.57281	151	92	813	756	11.6457	8.08262	63.4658	65.649
gene-BSU_17420	NC_000964.3	1874203	1875171	+	protein_coding	BSU_17420	BSU17420	spoVK	NP_389624.2	sporulation	mother cell sporulation ATPase	4.54154	4.68913	6.8259e-44	5.93681e-43	5.20103	3.14733	3.1865	3.10815	5.16656	5.23549	102	84	610	595	7.1116	6.6715	43.0486	46.7093
gene-BSU_24970	NC_000964.3	2578833	2579717	-	protein_coding	BSU_24970	BSU24970	pstA	NP_390376.2		phosphate ABC transporter (permease)	4.53625	2.14548	4.22014e-16	1.55439e-15	3.12743	1.42578	1.18346	1.66809	3.15365	3.1012	16	24	138	123	1.22143	2.08707	10.6632	10.5724
gene-BSU_36630	NC_000964.3	3766178	3766579	-	protein_coding	BSU_36630	BSU36630	ywnA	NP_391544.1		putative transcriptional regulator	4.53182	7.38249	1.22511e-48	1.21922e-47	8.44445	6.27586	6.07852	6.47319	8.28002	8.60889	838	968	5413	6318	140.835	185.318	920.8	1195.54
gene-BSU_28210	NC_000964.3	2882971	2884629	-	protein_coding	BSU_28210	BSU28210	lonB	NP_390699.1	sporulation	spore-specific ATP-dependent protease LonB	4.5248	4.05497	9.50301e-36	6.85409e-35	4.83622	2.81405	2.93996	2.68815	4.84318	4.82926	84	60	484	445	3.42077	2.78338	19.9504	20.4044
gene-BSU_32850	NC_000964.3	3372740	3373648	-	protein_coding	BSU_32850	BSU32850	putM	NP_391164.1		proline dehydrogenase 1	4.49795	-0.304325	0.00266985	0.00419635	0.970447	0.280066	0.212759	0.347373	0.70455	1.23634	2	3	11	22	0.148647	0.253995	0.827527	1.84106
gene-BSU_27870	NC_000964.3	2847871	2849466	-	protein_coding	BSU_27870	BSU27870	nadB	NP_390665.1		L-aspartate oxidase	4.48334	4.34577	4.14379e-37	3.06344e-36	5.18103	3.14105	3.236	3.04611	5.15038	5.21169	106	80	603	585	4.48708	3.85767	25.8367	27.8826
gene-BSU_27010	NC_000964.3	2756312	2757361	+	protein_coding	BSU_27010	BSU27010	adhA	NP_390579.2		putative aldehyde dehydrogenase; carbonyl stress response	4.47499	5.78519	6.21379e-53	6.73431e-52	6.2239	4.13207	4.16375	4.10039	6.35644	6.09136	213	178	1414	1090	13.7051	13.0466	92.0902	78.9673
gene-BSU_22290	NC_000964.3	2339670	2339774	+	protein_coding	BSU_22290	BSU22290	sspM	YP_054585.1	sporulation	small acid-soluble spore protein	4.47372	0.121954	1.39251e-05	2.67642e-05	1.34752	0.401498	0.562383	0.240613	1.31512	1.37993	6	2	26	26	3.86058	1.46592	16.9331	18.8362
gene-BSU_38495	NC_000964.3	3951824	3951958	-	protein_coding	BSU_38495	BSU38495	.	YP_009514012.1		hypothetical protein	4.46587	0.106971	3.25851e-05	6.0712e-05	1.34497	0.414984	0.482595	0.347373	1.38001	1.30992	5	3	28	24	2.50223	1.71023	14.1833	13.5235
gene-BSU_23870	NC_000964.3	2482269	2483513	-	protein_coding	BSU_23870	BSU23870	polYA	NP_390268.2	DNA damage	DNA-damage lesion bypass DNA polymerase	4.45966	6.95124	3.84764e-81	7.5494e-80	7.61937	5.48705	5.41924	5.55486	7.6144	7.62434	526	507	3406	3185	28.5435	31.3406	187.081	194.603
gene-BSU_18860	NC_000964.3	2056650	2057006	-	protein_coding	BSU_18860	BSU18860	yozH	NP_389767.2		hypothetical protein; putative defective prophage 6	4.44651	2.34235	1.30835e-15	4.69781e-15	3.18765	1.49935	1.37241	1.62629	3.29497	3.08032	20	23	154	121	3.78489	4.95824	29.4989	25.7826
gene-BSU_05650	NC_000964.3	609388	612045	+	protein_coding	BSU_05650	BSU05650	ydgH	NP_388446.1		putative membrane component	4.43587	8.15343	4.79788e-92	1.19658e-90	9.13896	6.99988	7.05235	6.94741	9.04706	9.23086	1658	1349	9224	9732	42.1425	39.0594	237.311	278.521
gene-BSU_03160	NC_000964.3	340613	341374	-	protein_coding	BSU_03160	BSU03160	ycgJ	NP_388198.2		xenotiotic metabolite methyltransferase	4.43366	3.43491	1.15243e-27	6.44737e-27	4.17607	2.26346	2.40336	2.12355	4.20618	4.14597	54	37	305	271	4.78773	3.73693	27.3715	27.0536
gene-BSU_08680	NC_000964.3	938731	939261	+	protein_coding	BSU_08680	BSU08680	ygaC	NP_388748.3		putative RNA binding factor	4.43299	8.20273	2.39724e-104	7.35153e-103	8.77428	6.63581	6.68782	6.58379	8.79564	8.75291	1285	1046	7746	6983	163.493	151.602	997.554	1000.36
gene-BSU_00180	NC_000964.3	25852	26337	+	protein_coding	BSU_00180	BSU00180	tadA	NP_387899.1		tRNA specific adenosine A34 deaminase	4.38982	5.48366	9.03052e-60	1.15747e-58	6.27234	4.20088	4.17013	4.23162	6.22019	6.32448	214	196	1285	1284	29.7487	31.0376	180.809	200.974
gene-BSU_36480	NC_000964.3	3753933	3755291	-	protein_coding	BSU_36480	BSU36480	ywoD	NP_391529.1		putative efflux transporter	4.38903	7.34869	7.53388e-87	1.69512e-85	7.60189	5.49103	5.55221	5.42984	7.64773	7.55605	578	464	3486	3037	28.7342	26.2765	175.413	169.995
gene-BSU_17699	NC_000964.3	1904393	1904749	-	protein_coding	BSU_17699	BSU17699	ynzK	YP_003097731.1		putative membrane protein of unknown function (phage origin)	4.36723	2.31618	1.33198e-10	3.68364e-10	2.7082	1.18638	1.07882	1.29393	2.87845	2.53796	14	16	111	78	2.64942	3.44921	21.2622	16.6202
gene-BSU_29540	NC_000964.3	3021233	3022036	+	protein_coding	BSU_29540	BSU29540	ppnKB	NP_390832.1		inorganic polyphosphate/ATP-NAD kinase	4.35648	5.44601	1.44237e-50	1.48542e-49	6.00701	3.94864	4.06448	3.8328	6.03236	5.98166	198	146	1126	1009	16.638	13.9754	95.7714	95.4653
gene-BSU_21970	NC_000964.3	2308967	2309647	-	protein_coding	BSU_21970	BSU21970	ypeP	NP_390080.2		ribonuclease	4.35163	4.7619	1.98261e-32	1.29668e-31	5.41915	3.41894	3.42928	3.40861	5.20513	5.63318	123	106	627	789	12.2025	11.9792	62.9613	88.1333
gene-BSU_39250	NC_000964.3	4031797	4032243	-	protein_coding	BSU_39250	BSU39250	yxiE	NP_391804.1		phosphate starvation protein (universal stress protein A family)	4.35065	6.22466	2.96843e-33	1.97577e-32	7.02836	4.95711	4.78744	5.12679	6.77287	7.28384	335	374	1893	2512	50.6324	64.392	289.599	427.486
gene-BSU_36920	NC_000964.3	3791199	3791648	-	protein_coding	BSU_36920	BSU36920	rpiB	NP_391573.1		D-ribose 5-phosphate epimerase (promiscuous)	4.34396	7.18753	3.99312e-44	3.50988e-43	8.04131	5.96365	5.95462	5.97267	7.77872	8.3039	768	681	3819	5111	115.303	116.467	580.351	863.98
gene-BSU_03890	NC_000964.3	440025	441464	-	protein_coding	BSU_03890	BSU03890	gabR	NP_388271.1		transcriptional regulator (GntR/MocR family) with PLP binding site (GabR-GABA-PLP aldimine)	4.3323	3.43841	5.08582e-19	2.10343e-18	4.26082	2.37646	2.38153	2.37139	4.32631	4.19534	53	46	333	281	2.48659	2.45846	15.8138	14.8441
gene-BSU_19470	NC_000964.3	2122325	2122675	-	protein_coding	BSU_19470	BSU19470	yojF	NP_389829.1	ROS	conserved protein of unknown function (bacillithiol synthesis operon)	4.32535	7.72256	4.84088e-89	1.13871e-87	8.09609	6.00288	6.0001	6.00565	8.0119	8.18029	793	697	4492	4690	152.636	152.825	875.157	1016.43
gene-BSU_10940	NC_000964.3	1172650	1173336	+	protein_coding	BSU_10940	BSU10940	slpH	NP_388975.1	sporulation	2-phospho,3-sulfolactate phosphatase (sporulation related)	4.32022	1.09666	8.67382e-10	2.26702e-09	2.17155	0.846753	0.906091	0.787415	2.111	2.23211	11	8	58	60	1.08175	0.896193	5.77331	6.64362
gene-BSU_09165	NC_000964.3	989712	990680	+	protein_coding	BSU_09165	BSU09165	yhcO	NP_388797.2	sporulation	putative exported protein (sporulation germination island)	4.31868	-0.165203	0.000490352	0.000823553	1.08716	0.325032	0.110298	0.539766	0.937972	1.23634	1	5	16	22	0.069722	0.397113	1.12915	1.72707
gene-BSU_21940	NC_000964.3	2308157	2308339	-	protein_coding	BSU_21940	BSU21940	degR	NP_390077.1		activator of degradative enzymes (aprE, nprE, sacB) production or activity	4.31775	2.69127	3.62808e-09	9.08116e-09	3.53506	1.84845	1.94869	1.74822	3.01751	4.0526	36	26	124	253	13.2905	10.9343	46.3366	105.167
gene-BSU_08690	NC_000964.3	939349	941091	+	protein_coding	BSU_08690	BSU08690	ygaD	NP_388749.2		putative ABC transporter (ATP-binding protein)	4.31764	9.24828	2.16021e-108	7.1546e-107	9.72883	7.62398	7.64117	7.60679	9.73739	9.72027	2500	2137	14895	13669	96.9022	94.3573	584.382	596.554
gene-BSU_08620	NC_000964.3	934457	935440	-	protein_coding	BSU_08620	BSU08620	yfhP	NP_388742.1		putative membrane hydrolase	4.29703	7.04249	1.53271e-79	2.88427e-78	7.84782	5.76728	5.74621	5.78835	7.9269	7.76874	663	598	4234	3522	45.5208	46.7707	294.245	272.273
gene-BSU_10300	NC_000964.3	1104423	1105568	-	protein_coding	BSU_10300	BSU10300	aprE	NP_388911.2	proteolysis	serine alkaline protease (Ca(2+)-dependent subtilisin E)	4.29607	2.61	3.50448e-15	1.22538e-14	3.18974	1.51775	1.68913	1.34636	3.3527	3.02678	28	17	161	116	1.65069	1.14165	9.60715	7.69987
gene-BSU_25590	NC_000964.3	2640513	2641130	-	protein_coding	BSU_25590	BSU25590	comEA	NP_390437.1		membrane bound high-affinity DNA-binding receptor	4.29505	2.18257	9.42778e-14	3.0879e-13	3.07293	1.4429	1.53944	1.34636	2.87845	3.26741	24	17	111	140	2.6237	2.11704	12.2825	17.2326
gene-BSU_01970	NC_000964.3	219087	219602	+	protein_coding	BSU_01970	BSU01970	skfG	NP_388079.2	sporulation	sporulation killing factor biosynthesis and export	4.2941	1.32095	2.1655e-07	4.81998e-07	2.29879	0.952404	0.906091	0.998716	1.97057	2.62702	11	11	51	84	1.44024	1.64063	6.75887	12.3834
gene-BSU_37170	NC_000964.3	3813246	3814385	-	protein_coding	BSU_37170	BSU37170	acdA	NP_391598.1		acyl-CoA dehydrogenase	4.27604	5.22164	4.89416e-44	4.28368e-43	5.67533	3.66976	3.68237	3.65714	5.75193	5.59873	149	128	924	770	8.83024	8.64119	55.4269	51.3802
gene-BSU_36710	NC_000964.3	3773366	3774154	-	protein_coding	BSU_36710	BSU36710	fdhD	NP_391552.1		protein sulfur transferase involved in molybdenum cofactor synthesis	4.26737	8.23395	3.60874e-86	7.9469e-85	8.5894	6.50967	6.56245	6.45689	8.68262	8.49618	1177	957	7161	5842	100.784	93.3476	620.655	563.242
gene-BSU_08920	NC_000964.3	969162	970097	+	protein_coding	BSU_08920	BSU08920	yhbB	NP_388773.1		conserved hypothetical protein	4.24279	4.0764	2.13263e-25	1.1162e-24	4.73467	2.82868	2.81522	2.84214	4.51149	4.95786	76	68	381	488	5.48566	5.59115	27.8357	39.6601
gene-BSU_33520	NC_000964.3	3443896	3444201	-	protein_coding	BSU_33520	BSU33520	csoR	NP_391232.1		repressor of copper utilisation proteins-Cu(I)	4.24242	3.77987	3.69686e-19	1.53357e-18	4.647	2.73527	2.95482	2.51573	4.37089	4.92311	85	52	344	476	18.7667	13.0783	76.8759	118.33
gene-BSU_27170	NC_000964.3	2777070	2777654	-	protein_coding	BSU_27170	BSU27170	bscR	NP_390595.1		transcriptional regulator for cypB	4.24183	4.77874	2.90236e-44	2.562e-43	5.90094	3.89488	3.85072	3.93905	5.80902	5.99287	169	158	962	1017	19.5174	20.7859	112.453	132.244
gene-BSU_36540	NC_000964.3	3759169	3759591	-	protein_coding	BSU_36540	BSU36540	ywnJ	NP_391535.1		putative integral inner membrane protein	4.2228	3.94047	3.80325e-28	2.18081e-27	4.79683	2.87049	3.01277	2.72821	4.94051	4.65315	89	62	519	392	14.2148	11.2803	83.9036	70.4946
gene-BSU_10910	NC_000964.3	1169877	1170476	-	protein_coding	BSU_10910	BSU10910	yisZ	NP_388972.1		putative adenylylsulfate kinase	4.20503	0.228803	8.80794e-05	0.000158062	1.29214	0.422455	0.398136	0.446775	1.34793	1.23634	4	4	27	22	0.450402	0.51307	3.07727	2.78921
gene-BSU_05580	NC_000964.3	603012	603599	+	protein_coding	BSU_05580	BSU05580	ydgC	NP_388439.1		putative transcriptional regulator	4.19063	8.10865	3.7556e-88	8.68613e-87	8.62815	6.57278	6.50556	6.64	8.68362	8.57268	1131	1088	7166	6161	129.95	142.403	833.399	797.047
gene-BSU_00900	NC_000964.3	109789	110487	+	protein_coding	BSU_00900	BSU00900	ispD	NP_387971.1		2-C-methyl-D-erythritol 4-phosphate cytidylyltransferase, nonmevalonate isoprenoid pathway	4.18292	7.55011	2.36318e-64	3.37364e-63	8.38709	6.34426	6.37078	6.31775	8.22671	8.54747	1029	868	5216	6054	99.4556	95.5676	510.286	658.833
gene-BSU_10920	NC_000964.3	1170473	1171642	-	protein_coding	BSU_10920	BSU10920	yitA	NP_388973.2		putative sulfate adenylyltransferase	4.1758	1.16238	1.69437e-08	4.07357e-08	2.01074	0.752881	0.965996	0.539766	1.94934	2.07214	12	5	50	52	0.692925	0.328891	2.92239	3.38086
gene-BSU_08490	NC_000964.3	924210	924401	-	protein_coding	BSU_08490	BSU08490	yfhD	NP_388730.1		conserved hypothetical protein	4.16633	1.35972	9.4036e-09	2.29952e-08	2.07011	0.815502	0.84359	0.787415	2.111	2.02922	10	8	58	50	3.51876	3.20669	20.6576	19.8097
gene-BSU_31180	NC_000964.3	3197933	3199207	-	protein_coding	BSU_31180	BSU31180	rhaA	NP_390996.1		L-rhamnose isomerase	4.15248	0.983029	6.27515e-08	1.45054e-07	2.05975	0.820745	0.709827	0.931663	2.20354	1.91596	8	10	63	45	0.423907	0.603612	3.37897	2.6848
gene-BSU_07450	NC_000964.3	817810	818829	-	protein_coding	BSU_07450	BSU07450	yfmJ	NP_388626.1		putative oxidoreductase	4.13299	6.79607	6.612e-39	5.09752e-38	7.14255	5.14532	5.05214	5.23851	7.38613	6.89896	405	405	2905	1920	26.8254	30.5579	194.76	143.19
gene-BSU_03600	NC_000964.3	409965	410669	-	protein_coding	BSU_03600	BSU03600	tcyB	NP_388242.1		cystine ABC transporter (permease)	4.12454	9.28474	1.3051e-81	2.62947e-80	9.56698	7.53349	7.53886	7.52812	9.68538	9.44859	2328	2023	14367	11320	223.092	220.839	1393.58	1221.43
gene-BSU_05270	NC_000964.3	574106	574435	-	protein_coding	BSU_05270	BSU05270	ydzF	NP_388408.1		putative transcriptional regulator	4.08593	4.23636	7.38169e-31	4.61634e-30	4.68367	2.81132	2.89444	2.72821	4.58902	4.77832	81	62	403	429	16.583	14.4593	83.5112	98.8903
gene-BSU_27680	NC_000964.3	2831124	2831780	-	protein_coding	BSU_27680	BSU27680	yrbG	NP_390646.1		conserved hypothetical protein	4.0809	2.75725	9.04725e-20	3.8614e-19	3.5306	1.83345	1.91869	1.74822	3.55594	3.50525	35	26	188	168	3.5991	3.04562	19.568	19.4515
gene-BSU_14050	NC_000964.3	1477069	1477929	-	protein_coding	BSU_14050	BSU14050	ppeE	NP_389288.2		exported metallophosphoesterase (Mn2+ and Zn2+)	4.07086	5.5744	4.63949e-43	3.96031e-42	6.2059	4.24708	4.20783	4.28632	6.35341	6.05838	220	204	1411	1065	17.2628	18.2346	112.067	94.0929
gene-BSU_21490	NC_000964.3	2269988	2270305	-	protein_coding	BSU_21490	BSU21490	sunI	NP_390032.1		protein of immunity to sublancin	4.06775	3.83491	3.34965e-26	1.80098e-25	4.44616	2.60075	2.35937	2.84214	4.45613	4.43618	52	68	366	335	11.0476	16.457	78.7059	80.136
gene-BSU_08500	NC_000964.3	924468	924578	-	protein_coding	BSU_08500	BSU08500	yfhE	NP_388731.1		hypothetical protein	4.04749	0.32533	5.91308e-05	0.000107747	1.36066	0.467774	0.308423	0.627125	1.4114	1.30992	3	6	29	24	1.82595	4.16003	17.866	16.4474
gene-BSU_36910	NC_000964.3	3790644	3791186	-	protein_coding	BSU_36910	BSU36910	ywlG	NP_391572.1		conserved protein of unknown function	4.01711	8.45247	1.46033e-89	3.47457e-88	9.18447	7.18625	7.17004	7.20246	9.2214	9.14754	1800	1612	10411	9185	223.957	228.472	1311.13	1286.74
gene-BSU_25570	NC_000964.3	2637543	2639873	-	protein_coding	BSU_25570	BSU25570	comEC	NP_390435.1	competence	DNA channel for uptake in competent cells	3.99315	4.80507	4.04264e-41	3.32734e-40	5.58946	3.68006	3.68237	3.67775	5.50337	5.67555	149	130	775	813	4.31852	4.29209	22.7359	26.5313
gene-BSU_04359	NC_000964.3	490777	491043	-	protein_coding	BSU_04359	BSU04359	ydzK	YP_003097680.1		putative membrane protein	3.99069	6.00259	5.29349e-60	6.82712e-59	6.75109	4.79281	4.82836	4.75726	6.78565	6.71653	345	287	1910	1690	87.2969	82.7254	489.188	481.488
gene-BSU_27185	NC_000964.3	2778608	2778766	-	protein_coding	BSU_27185	BSU27185	.	YP_009513991.1		hypothetical protein	3.98698	3.8702	2.86727e-27	1.58909e-26	4.54249	2.71835	2.74856	2.68815	4.50058	4.58439	72	60	378	373	30.5933	29.0417	162.573	178.452
gene-BSU_06900	NC_000964.3	756139	756402	+	protein_coding	BSU_06900	BSU06900	cotJB	NP_388571.2	sporulation	component of the inner spore coat	3.98222	-0.109087	0.000978913	0.00160949	1.02591	0.327898	0.308423	0.347373	1.06181	0.990002	3	3	19	16	0.76773	0.874552	4.92156	4.61027
gene-BSU_14680	NC_000964.3	1538264	1538692	+	protein_coding	BSU_14680	BSU14680	ykzC	NP_389351.1		putative acyltransferase	3.97098	5.63147	1.18123e-54	1.35465e-53	6.2266	4.29403	4.26856	4.31949	6.26598	6.18722	230	209	1327	1166	36.2211	37.4936	211.528	206.753
gene-BSU_26210	NC_000964.3	2690381	2690845	-	protein_coding	BSU_26210	BSU26210	yqaR	NP_390498.1		hypothetical protein; skin element	3.9708	2.54036	1.28342e-15	4.61629e-15	3.24113	1.64123	1.45834	1.82413	3.25228	3.22999	22	28	149	136	3.1964	4.63418	21.9122	22.2483
gene-BSU_05630	NC_000964.3	608246	608764	-	protein_coding	BSU_05630	BSU05630	dinB	NP_388444.1		nuclease inhibitor	3.97051	6.70226	1.65415e-66	2.47227e-65	6.88716	4.93302	4.97041	4.89564	6.94091	6.83342	382	317	2129	1834	49.7264	47.0067	280.519	268.808
gene-BSU_23616	NC_000964.3	2459141	2459263	+	protein_coding	BSU_23616	BSU23616	mciZ	YP_009513976.1	cell division	cell division inhibitor	3.9686	-1.08977	0.033406	0.0461002	0.58351	0.175456	0.110298	0.240613	0.849082	0.317937	1	2	14	4	0.54927	1.25139	7.78353	2.4738
gene-BSU_24180	NC_000964.3	2514169	2514900	-	protein_coding	BSU_24180	BSU24180	glpQ	NP_390298.2		glycerophosphodiester phosphodiesterase (exolytic cleavage of individual teichoic acid monomer units)	3.96357	5.67498	1.39576e-48	1.38571e-47	6.19837	4.26653	4.34388	4.18919	6.10254	6.2942	243	190	1183	1257	22.4278	19.9761	110.516	130.627
gene-BSU_18780	NC_000964.3	2046980	2047411	-	protein_coding	BSU_18780	BSU18780	yoaW	NP_389759.1		biofilm forming exported protein	3.96333	2.14615	3.21251e-13	1.02149e-12	2.78684	1.3137	1.28103	1.34636	2.80945	2.76423	18	17	105	94	2.81501	3.02854	16.6211	16.5521
gene-BSU_35920	NC_000964.3	3702393	3703274	+	protein_coding	BSU_35920	BSU35920	rbsK	NP_391473.1		ribokinase	3.9626	5.50146	2.83373e-45	2.5955e-44	6.31317	4.37874	4.4578	4.29968	6.20012	6.42622	264	206	1267	1379	20.2221	17.9749	98.2339	118.934
gene-BSU_11525	NC_000964.3	1229719	1229841	-	protein_coding	BSU_11525	BSU11525	.	YP_009513950.1		conserved hypothetical protein	3.96156	0.229077	0.00321915	0.00501592	1.06916	0.377599	0.308423	0.446775	1.50165	0.636665	3	4	32	9	1.64781	2.50278	17.7909	5.56606
gene-BSU_31730	NC_000964.3	3257693	3258061	+	protein_coding	BSU_31730	BSU31730	cotIC	NP_391051.2	sporulation	inner spore coat protein	3.95945	-0.581835	0.0022078	0.00350471	1.00537	0.329767	0.212759	0.446775	1.21195	0.798789	2	4	23	12	0.36618	0.834261	4.26241	2.4738
gene-BSU_02370	NC_000964.3	257791	258498	+	protein_coding	BSU_02370	BSU02370	gamR	NP_388119.1		transcriptional regulator-GlcN6P (GntR family)	3.95458	4.53265	2.15485e-32	1.40711e-31	5.3282	3.45442	3.43988	3.46897	5.16426	5.49213	124	111	609	714	11.8326	12.0658	58.8217	76.7141
gene-BSU_03900	NC_000964.3	441571	442881	+	protein_coding	BSU_03900	BSU03900	gabT	NP_388272.1		4-aminobutyrate aminotransferase	3.93843	3.39613	4.86337e-20	2.09733e-19	3.73838	2.04404	2.09	1.99807	3.79482	3.68193	41	33	225	192	2.11287	1.93722	11.7364	11.1406
gene-BSU_28740	NC_000964.3	2940697	2941638	-	protein_coding	BSU_28740	BSU28740	araP	NP_390752.1		arabinose/arabinan permease	3.93509	0.489654	3.4903e-05	6.49139e-05	1.51376	0.53705	0.212759	0.861341	1.61383	1.4137	2	9	36	27	0.14344	0.735292	2.6134	2.18033
gene-BSU_16940	NC_000964.3	1764645	1765691	+	protein_coding	BSU_16940	BSU16940	recA	NP_389576.2	DNA damage	multifunctional SOS repair factor	3.92696	11.137	3.84045e-94	1.00629e-92	11.4321	9.46003	9.43625	9.48381	11.4345	11.4296	8707	7879	48337	44737	561.84	579.152	3157.09	3250.35
gene-BSU_39790	NC_000964.3	4086802	4087452	+	protein_coding	BSU_39790	BSU39790	yxcE	NP_391858.1		conserved protein of unknown function	3.92512	6.65939	5.46373e-65	7.85411e-64	7.50296	5.55472	5.5884	5.52105	7.41254	7.59337	593	495	2959	3117	61.541	58.5184	310.826	364.222
gene-BSU_05790	NC_000964.3	624492	625109	+	protein_coding	BSU_05790	BSU05790	ydhK	NP_388460.1		hypothetical protein	3.92031	3.96875	3.4428e-19	1.43392e-18	4.80417	3.0012	2.92494	3.07746	4.51149	5.09686	83	82	381	539	9.07362	10.2116	42.159	66.3454
gene-BSU_34780	NC_000964.3	3572413	3572889	-	protein_coding	BSU_34780	BSU34780	yvcI	NP_391358.1		putative triphosphate pyrophosphate hydrolase	3.91935	7.36157	7.82675e-56	9.23155e-55	7.97741	6.03294	6.03199	6.03389	7.80739	8.14742	811	711	3896	4584	114.867	114.715	558.54	731.032
gene-BSU_24950	NC_000964.3	2577210	2577992	-	protein_coding	BSU_24950	BSU24950	pstBB	NP_390374.1		phosphate ABC transporter (ATP-binding protein)	3.91237	2.40952	3.97663e-15	1.38463e-14	3.31281	1.67282	1.94869	1.39696	3.29497	3.33064	36	18	154	147	3.10622	1.76921	13.4497	14.2812
gene-BSU_19479	NC_000964.3	2122672	2122950	-	protein_coding	BSU_19479	BSU19479	yoyC	YP_003097741.1		conserved protein of unknown function	3.90116	7.28734	3.75888e-75	6.7367e-74	7.6004	5.65887	5.65815	5.65958	7.65471	7.54609	623	546	3503	3016	150.86	150.611	858.597	822.313
gene-BSU_05590	NC_000964.3	603596	603940	+	protein_coding	BSU_05590	BSU05590	ydgD	NP_388440.1		conserved hypothetical protein	3.89991	7.43759	2.9975e-81	5.90935e-80	7.95645	6.00986	6.00189	6.01782	7.97397	7.93893	794	703	4375	3965	155.486	156.821	867.186	874.247
gene-BSU_20530	NC_000964.3	2194053	2194400	-	protein_coding	BSU_20530	BSU20530	yoqS	NP_389935.1		putative RNA-binding protein; phage SPbeta	3.8744	0.272151	0.000123532	0.0002194	1.22473	0.401498	0.562383	0.240613	1.17586	1.2736	6	2	22	23	1.16483	0.442302	4.32312	5.02758
gene-BSU_19420	NC_000964.3	2117051	2118268	-	protein_coding	BSU_19420	BSU19420	yojK	NP_389824.2		putative YDP-glycosyltransferase	3.87411	4.372	7.21204e-34	4.87873e-33	4.8953	3.07508	3.0269	3.12326	4.92429	4.86631	90	85	513	457	4.99214	5.37081	28.8021	28.5417
gene-BSU_13710	NC_000964.3	1438092	1439135	+	protein_coding	BSU_13710	BSU13710	ykvI	NP_389254.1		putative transporter	3.87269	3.52734	5.71619e-22	2.64305e-21	3.99206	2.27392	2.33685	2.21098	4.06036	3.92376	51	40	274	230	3.30036	2.94868	17.9475	16.7586
gene-BSU_24730	NC_000964.3	2559007	2560077	-	protein_coding	BSU_24730	BSU24730	comGA	NP_390353.1		membrane associated ATPase of the pilin platform for DNA competence	3.86372	0.310965	3.12673e-05	5.83093e-05	1.40877	0.504579	0.562383	0.446775	1.47219	1.34535	6	4	31	25	0.378489	0.287434	1.97936	1.77566
gene-BSU_29420	NC_000964.3	3010661	3011428	-	protein_coding	BSU_29420	BSU29420	ytkK	NP_390820.1	fatty acids	putative 3-oxoacyl-acyl-carrier protein reductase	3.86311	7.86666	3.89542e-77	7.10443e-76	8.36785	6.43284	6.44501	6.42067	8.45306	8.28264	1084	933	6105	5036	95.3584	93.495	543.598	498.809
gene-BSU_03590	NC_000964.3	409208	409951	-	protein_coding	BSU_03590	BSU03590	tcyC	NP_388241.2		cystine ABC transporter (ATP-binding protein)	3.8617	9.03519	2.83018e-59	3.58316e-58	9.28049	7.34766	7.38416	7.31116	9.4543	9.10667	2090	1739	12238	8928	189.786	179.885	1124.84	912.833
gene-BSU_25490	NC_000964.3	2628606	2629637	-	protein_coding	BSU_25490	BSU25490	hrcA	NP_390427.1		transcriptional regulator of heat-shock genes	3.85137	10.2324	4.31378e-90	1.03832e-88	10.809	8.86685	8.88793	8.84578	10.8677	10.7502	5950	5059	32626	27929	389.519	377.271	2161.91	2058.67
gene-BSU_00670	NC_000964.3	74929	76347	+	protein_coding	BSU_00670	BSU00670	tilS	NP_387948.1		tRNA(ile2) lysidine synthetase	3.84453	10.6705	4.2179e-94	1.09138e-92	11.4053	9.46414	9.49319	9.43509	11.3678	11.4428	9058	7617	46152	45148	431.262	413.114	2224.14	2420.28
gene-BSU_29410	NC_000964.3	3009915	3010598	-	protein_coding	BSU_29410	BSU29410	ytkL	NP_390819.2		putative metal-dependent hydrolase	3.8433	8.29879	1.2916e-79	2.44166e-78	8.77999	6.84775	6.89656	6.79894	8.85784	8.70215	1487	1216	8088	6741	146.874	136.819	808.609	749.684
gene-BSU_10950	NC_000964.3	1173333	1174091	+	protein_coding	BSU_10950	BSU10950	slpS	NP_388976.1		2-phospho-3-sulfolactate synthase	3.83121	1.54933	9.90518e-10	2.58233e-09	2.43188	1.07118	1.28103	0.861341	2.38839	2.47537	18	9	74	74	1.60222	0.912576	6.6672	7.41652
gene-BSU_32780	NC_000964.3	3365391	3365831	-	protein_coding	BSU_32780	BSU32780	yusF	NP_391157.1		putative ribonuclease	3.83045	5.19833	2.0993e-33	1.40406e-32	5.85987	3.988	3.79401	4.182	5.72408	5.99566	162	189	906	1019	24.818	32.9831	140.489	175.77
gene-BSU_35390	NC_000964.3	3636716	3637291	-	protein_coding	BSU_35390	BSU35390	yviE	NP_391419.1		conserved protein of unknown function	3.82809	4.77738	1.01334e-12	3.13077e-12	5.58885	3.82238	3.85864	3.78611	5.0592	6.11849	170	141	565	1111	19.9397	18.8393	67.0779	146.724
gene-BSU_29560	NC_000964.3	3023677	3025266	-	protein_coding	BSU_29560	BSU29560	ytcI	NP_390834.2	fatty acids	putative acyl-coenzyme A synthetase	3.8193	9.99026	1.82871e-84	3.9025e-83	10.203	8.27405	8.31617	8.23193	10.2724	10.1337	3999	3302	21590	18210	169.92	159.826	928.558	871.21
gene-BSU_07150	NC_000964.3	785113	785439	-	protein_coding	BSU_07150	BSU07150	hmoA	NP_388596.2		heme-degrading monooxygenase	3.81488	7.8935	7.84946e-24	3.91527e-23	8.71809	6.84741	6.77309	6.92173	8.32243	9.11375	1364	1325	5575	8972	281.811	311.843	1165.87	2087.14
gene-BSU_06410	NC_000964.3	698092	698289	+	protein_coding	BSU_06410	BSU06410	yebG	NP_388523.1		conserved hypothetical protein	3.81046	-0.605346	0.00823641	0.0122657	0.872178	0.280066	0.212759	0.347373	0.754353	0.990002	2	3	12	16	0.682427	1.16607	4.14447	6.14703
gene-BSU_34090	NC_000964.3	3498352	3499257	-	protein_coding	BSU_34090	BSU34090	yvfR	NP_391289.1		putative ABC efflux transporter (ATP-binding protein)	3.80669	2.09114	2.41747e-12	7.35367e-12	2.95657	1.45508	1.61623	1.29393	2.83282	3.08032	26	16	107	121	1.93881	1.35913	8.07624	10.1594
gene-BSU_19790	NC_000964.3	2149084	2150037	+	protein_coding	BSU_19790	BSU19790	cgeB	NP_389860.2		protein involved in maturation of the outermost layer of the spore	3.79971	2.16949	4.94271e-14	1.63572e-13	3.01764	1.50659	1.61623	1.39696	2.97614	3.05914	26	18	120	119	1.84126	1.45209	8.60174	9.48874
gene-BSU_20540	NC_000964.3	2194402	2194758	-	protein_coding	BSU_20540	BSU20540	yoqR	NP_389936.1		hypothetical protein; phage SPbeta	3.79676	-1.08804	0.029651	0.0412068	0.580951	0.169038	0.212759	0.125317	0.363113	0.798789	2	1	5	12	0.378489	0.215576	0.957757	2.55696
gene-BSU_14040	NC_000964.3	1476518	1477012	-	protein_coding	BSU_14040	BSU14040	ltdD	NP_389287.1		murein L,D-transpeptidase	3.78552	5.16826	6.26063e-27	3.43753e-26	5.6586	3.83715	3.85072	3.82358	5.91683	5.40037	169	145	1038	669	23.066	22.544	143.399	102.809
gene-BSU_04230	NC_000964.3	474731	475540	+	protein_coding	BSU_04230	BSU04230	amj	NP_388304.1	cwb	lipid II flippase	3.77083	6.96312	2.64843e-72	4.51214e-71	7.81208	5.91324	5.962	5.86447	7.82716	7.79701	772	631	3950	3592	64.3907	59.9532	333.477	337.335
gene-BSU_31322	NC_000964.3	3218854	3219840	+	protein_coding	BSU_31322	BSU31322	kbfO	NP_391010.3	ion homeostasis	potassium channel protein involved in biofilm formation	3.75274	1.9728	1.6726e-11	4.84573e-11	2.78744	1.35939	1.37241	1.34636	2.79762	2.77726	20	17	104	95	1.369	1.32556	7.20559	7.32178
gene-BSU_25950	NC_000964.3	2667390	2668490	-	protein_coding	BSU_25950	BSU25950	yqcC	NP_390472.2		conserved phage protein of unknown function; skin element	3.75219	0.154862	0.000181371	0.000317093	1.29594	0.468951	0.398136	0.539766	1.21195	1.37993	4	5	23	26	0.24545	0.349503	1.42854	1.79637
gene-BSU_29550	NC_000964.3	3022068	3023657	-	protein_coding	BSU_29550	BSU29550	ytcJ	NP_390833.1		putative N-substituted formamide deformylase, dihydropyrimidinase or isoaspartyl peptidase	3.75149	10.3415	1.60631e-69	2.57756e-68	10.4682	8.56908	8.59875	8.53942	10.5987	10.3378	4867	4089	27074	20980	206.802	197.919	1164.42	1003.73
gene-BSU_10870	NC_000964.3	1166008	1166670	-	protein_coding	BSU_10870	BSU10870	yisU	NP_388967.1		putative aminoacid related metabolite efflux transporter	3.74551	1.84475	2.1052e-09	5.35353e-09	2.60229	1.23467	1.02351	1.44583	2.76154	2.44303	13	19	101	72	1.32471	2.20551	10.4174	8.26093
gene-BSU_05600	NC_000964.3	604103	604576	+	protein_coding	BSU_05600	BSU05600	ydgE	NP_388441.1		putative N-acetyltransferase	3.74242	6.25077	6.42718e-57	7.78027e-56	6.72968	4.86361	4.84041	4.88682	6.77965	6.6797	348	315	1902	1647	49.6012	51.1447	274.401	264.317
gene-BSU_28500	NC_000964.3	2913024	2913338	-	protein_coding	BSU_28500	BSU28500	trxA	NP_390728.1	ROS	thioredoxin	3.73784	10.0284	1.74605e-36	1.27941e-35	10.1291	8.25768	8.23251	8.28284	10.4117	9.84646	3773	3421	23780	14920	809.221	835.816	5162.44	3603.03
gene-BSU_00250	NC_000964.3	35845	36459	+	protein_coding	BSU_00250	BSU00250	xpaC	NP_387906.1		putative phosphatase	3.73384	4.49285	3.66079e-21	1.63845e-20	5.40705	3.62321	3.59969	3.64673	5.11269	5.70142	140	127	587	828	15.3796	15.8927	65.2704	102.415
gene-BSU_29310	NC_000964.3	3001724	3003052	-	protein_coding	BSU_29310	BSU29310	cmoJ	NP_390809.1		monooxygenase (S-alkyl substrates)	3.72763	0.615215	5.65511e-06	1.12073e-05	1.61921	0.632556	0.637988	0.627125	1.6668	1.57162	7	6	38	32	0.355848	0.347452	1.95529	1.83162
gene-BSU_25060	NC_000964.3	2588701	2589000	+	protein_coding	BSU_25060	BSU25060	yqfZ	NP_390385.1		factor involved in motility	3.7261	1.92109	1.84974e-10	5.05808e-10	2.55835	1.2115	1.18346	1.23953	2.67367	2.44303	16	15	94	72	3.60321	3.84803	21.4269	18.2567
gene-BSU_20510	NC_000964.3	2193248	2193661	-	protein_coding	BSU_20510	BSU20510	yoqU	NP_389933.1		conserved hypothetical protein; phage SPbeta	3.70724	0.711164	7.66886e-05	0.0001381	1.62264	0.620043	0.308423	0.931663	1.58659	1.65868	3	10	35	35	0.489567	1.85895	5.78124	6.43099
gene-BSU_19510	NC_000964.3	2124529	2124765	-	protein_coding	BSU_19510	BSU19510	yojB	NP_389832.1		conserved hypothetical protein	3.70104	-0.683737	0.0119494	0.0174498	0.71958	0.228836	0.110298	0.347373	0.802495	0.636665	1	3	13	9	0.285064	0.974184	3.75101	2.88871
gene-BSU_22930	NC_000964.3	2399152	2400069	-	protein_coding	BSU_22930	BSU22930	sleB	NP_390174.1	sporulation	spore germination cortex-lytic enzyme	3.69976	0.55961	1.63565e-05	3.11911e-05	1.53618	0.578301	0.709827	0.446775	1.44211	1.63024	8	4	30	34	0.58876	0.33534	2.23477	2.81739
gene-BSU_01830	NC_000964.3	205409	206926	+	protein_coding	BSU_01830	BSU01830	ndhF	NP_388064.1		putative NADH dehydrogenase; prophage 1 region	3.68907	4.61295	3.35275e-28	1.93051e-27	5.26713	3.46905	3.61848	3.31962	5.20289	5.33137	142	99	626	637	6.31986	5.01917	28.2004	31.9211
gene-BSU_36700	NC_000964.3	3772325	3773350	-	protein_coding	BSU_36700	BSU36700	moaA	NP_391551.1		GTP 3',8-cyclase	3.68011	8.51327	6.71658e-74	1.17825e-72	8.78484	6.9156	6.94667	6.88454	8.86795	8.70172	1540	1291	8145	6739	101.406	96.8383	542.872	499.641
gene-BSU_28610	NC_000964.3	2925640	2925897	-	protein_coding	BSU_28610	BSU28610	zapA	NP_390739.1	cell division	regulator of cell division	3.67598	5.4336	2.89365e-33	1.9291e-32	6.17364	4.32276	4.56821	4.07731	6.10734	6.23994	286	175	1187	1210	74.8923	52.2019	314.619	356.76
gene-BSU_39720	NC_000964.3	4078173	4079066	-	protein_coding	BSU_39720	BSU39720	iolE	NP_391851.1		scyllo-inosose dehydratase	3.67252	1.55918	3.67789e-10	9.83621e-10	2.46797	1.15918	1.07882	1.23953	2.50935	2.42659	14	15	82	71	1.05799	1.29128	6.27234	6.04131
gene-BSU_rRNA_28	NC_000964.3	176197	176315	+	rRNA	BSU_rRNA_28	.	rrnG-5S	.		ribosomal RNA-5S	3.65869	-0.328787	0.00223996	0.00355304	1.14557	0.424094	0.308423	0.539766	1.44211	0.84902	3	5	30	13	1.7032	3.23364	17.2396	8.31011
gene-BSU_10550	NC_000964.3	1128286	1129611	-	protein_coding	BSU_10550	BSU10550	ntdA	NP_388936.1		biosynthesis of neotrehalosadiamine (3,3'-diamino-3,3'-dideoxy-alpha,beta-trehalose);3-oxo-glucose-6-phosphate:glutamate aminotransferase; kanosamine aminotransferase (recent HGT island)	3.65247	1.59987	4.53614e-10	1.20537e-09	2.4633	1.15918	1.07882	1.23953	2.4196	2.50701	14	15	76	76	0.713306	0.870594	3.91944	4.35994
gene-BSU_26827	NC_000964.3	2741133	2741294	-	protein_coding	BSU_26827	BSU26827	.	YP_009513986.1		hypothetical protein	3.65152	0.770522	1.87366e-06	3.84961e-06	1.74179	0.712701	0.637988	0.787415	1.74279	1.7408	7	8	41	38	2.91927	3.80052	17.307	17.8434
gene-BSU_29230	NC_000964.3	2991269	2994616	-	protein_coding	BSU_29230	BSU29230	dnaEC	NP_390801.1		DNA polymerase III (alpha subunit), DnaE3	3.64795	10.8799	1.1014e-75	1.99118e-74	11.2399	9.37767	9.37145	9.38389	11.3366	11.1433	8324	7351	45164	36680	167.972	168.978	922.487	833.401
gene-BSU_09780	NC_000964.3	1052162	1053253	-	protein_coding	BSU_09780	BSU09780	spaC	NP_388859.1	sporulation	spore coat associated protein, subunit C	3.64787	1.82726	3.07558e-08	7.23872e-08	2.63857	1.20182	1.61623	0.787415	2.56623	2.7109	26	8	86	90	1.60858	0.563814	5.38554	6.26946
gene-BSU_25010	NC_000964.3	2584035	2585327	-	protein_coding	BSU_25010	BSU25010	yqgE	NP_390380.2		putative efflux transporter	3.63817	4.10816	1.37102e-23	6.7733e-23	4.49328	2.79612	2.71404	2.8782	4.62628	4.36028	70	70	414	317	3.65755	4.16646	21.8955	18.6497
gene-BSU_27840	NC_000964.3	2844675	2845838	-	protein_coding	BSU_27840	BSU27840	safA	NP_390662.1	sporulation	morphogenetic protein associated with SpoVID	3.63762	4.11686	7.36017e-31	4.60985e-30	4.85951	3.1163	3.1865	3.04611	4.83452	4.88449	102	80	481	463	5.92023	5.28939	28.2583	30.2579
gene-BSU_14320	NC_000964.3	1499889	1501646	+	protein_coding	BSU_14320	BSU14320	yknU	NP_389315.1		putative ABC transporter (ATP-binding protein)	3.63251	1.97606	3.71966e-10	9.94151e-10	2.86849	1.45564	1.37241	1.53888	2.69933	3.03765	20	21	96	117	0.768603	0.919324	3.73427	5.06264
gene-BSU_02050	NC_000964.3	225064	226248	+	protein_coding	BSU_02050	BSU02050	ybdO	NP_388087.1		putative phage protein; prophage region 1	3.63165	4.80464	8.81568e-32	5.67604e-31	5.63092	3.85192	3.83474	3.86909	5.4758	5.78604	167	150	760	879	9.52115	9.74184	43.858	56.4262
gene-BSU_28900	NC_000964.3	2954492	2955187	-	protein_coding	BSU_28900	BSU28900	pftB	NP_390768.1		pyruvate import system subunit B	3.63077	3.60461	8.56736e-25	4.38428e-24	4.44328	2.74687	2.76552	2.72821	4.35887	4.52769	73	62	341	358	7.08606	6.85568	33.5041	39.1277
gene-BSU_06120	NC_000964.3	663601	663936	+	protein_coding	BSU_06120	BSU06120	ydjB	NP_388493.1		hypothetical protein; prophage region 3	3.62734	5.39959	2.84182e-43	2.4409e-42	5.91717	4.1219	4.09833	4.14548	5.99141	5.84292	203	184	1094	915	40.8176	42.1451	222.654	207.153
gene-BSU_03880	NC_000964.3	439709	440023	+	protein_coding	BSU_03880	BSU03880	yczG	NP_388270.1		putative transcriptional regulator (ArsR family)	3.62676	6.09468	8.58426e-55	9.95486e-54	6.70766	4.88491	4.85236	4.91746	6.70642	6.7089	351	322	1807	1681	75.2814	78.6708	392.284	405.945
gene-BSU_05050	NC_000964.3	551519	551929	+	protein_coding	BSU_05050	BSU05050	lrpA	NP_388386.1		transcriptional regulator (Lrp/AsnC family)	3.62306	5.62205	5.91588e-36	4.28927e-35	6.19768	4.39263	4.49893	4.28632	6.35038	6.04498	272	204	1408	1055	44.7114	38.1994	234.269	195.263
gene-BSU_05640	NC_000964.3	608933	609391	+	protein_coding	BSU_05640	BSU05640	ydgG	NP_388445.1		putative transcriptional regulator (MarR family)	3.59116	3.94378	6.23538e-19	2.56861e-18	4.93367	3.20504	3.36398	3.04611	4.72949	5.13785	117	80	446	555	17.2212	13.4136	66.447	91.9794
gene-BSU_34729	NC_000964.3	3568282	3568491	+	protein_coding	BSU_34729	BSU34729	yvzJ	YP_003097790.1		putative lipoprotein	3.5847	2.5168	2.48907e-14	8.39832e-14	3.38309	1.86116	1.72425	1.99807	3.26092	3.50525	29	33	150	168	9.32975	12.0938	48.8456	60.8556
gene-BSU_13030	NC_000964.3	1372035	1372553	+	protein_coding	BSU_13030	BSU13030	ykhA	NP_389186.2		promiscuous acyl-CoA thioesterase	3.56884	7.00747	1.43845e-67	2.21383e-66	7.45194	5.63728	5.64905	5.62552	7.47468	7.4292	619	533	3090	2780	80.5776	79.0366	407.141	407.462
gene-BSU_12110	NC_000964.3	1282571	1283044	-	protein_coding	BSU_12110	BSU12110	yjfA	NP_389093.1		conserved hypothetical protein	3.56805	3.02594	2.85671e-15	1.00568e-14	3.90792	2.30531	2.29075	2.31987	3.75256	4.06328	49	44	218	255	6.98407	7.14402	31.4508	40.9234
gene-BSU_27850	NC_000964.3	2845955	2847061	-	protein_coding	BSU_27850	BSU27850	nadA	NP_390663.1		quinolinate synthetase	3.56323	3.65228	1.45839e-24	7.43561e-24	4.35835	2.69513	2.64242	2.74784	4.32218	4.39451	66	63	332	325	4.02798	4.37987	20.509	22.3329
gene-BSU_09520	NC_000964.3	1029577	1030068	-	protein_coding	BSU_09520	BSU09520	sigM	NP_388833.1		RNA polymerase ECF (extracytoplasmic function)-type sigma factor (sigma(M))	3.5588	7.08535	2.11492e-66	3.14956e-65	7.95741	6.14206	6.13507	6.14906	8.01669	7.89814	872	771	4507	3854	119.741	120.603	626.435	595.877
gene-BSU_12870	NC_000964.3	1353080	1354030	+	protein_coding	BSU_12870	BSU12870	mhqA	NP_389170.1		hydroquinone-specific extradiol dioxygenase	3.55715	5.28307	4.60334e-38	3.48407e-37	5.4985	3.7382	3.85072	3.62567	5.50882	5.48817	169	125	778	712	12.006	10.1157	55.9439	56.9521
gene-BSU_misc_RNA_27	NC_000964.3	1618853	1618970	+	misc_RNA	BSU_misc_RNA_27	.	pyaB	.		pyrimidine biosynthesis operon attenuator	3.55438	-0.886993	0.0175562	0.0250802	0.696465	0.226686	0.212759	0.240613	0.543909	0.84902	2	2	8	13	1.14509	1.30442	4.63619	8.38053
gene-BSU_28730	NC_000964.3	2939851	2940696	-	protein_coding	BSU_28730	BSU28730	araQ	NP_390751.2		arabinose/arabinan permease	3.53385	0.512221	4.01752e-05	7.41861e-05	1.56544	0.595482	0.84359	0.347373	1.47219	1.65868	10	3	31	35	0.798584	0.27291	2.50579	3.14708
gene-BSU_10130	NC_000964.3	1087250	1088182	+	protein_coding	BSU_10130	BSU10130	hemH	NP_388894.1		ferrochelatase	3.52539	10.2568	7.18095e-80	1.37001e-78	10.6871	8.87051	8.80988	8.93113	10.7063	10.6678	5636	5368	29172	26377	408.113	442.791	2138.15	2150.57
gene-BSU_29220	NC_000964.3	2989900	2991132	-	protein_coding	BSU_29220	BSU29220	maeB	NP_390800.1		NADP-dependent malic enzyme (conversion of malate into pyruvate, anabolic)	3.50789	10.9432	4.49476e-73	7.75346e-72	11.2639	9.45717	9.47848	9.43585	11.3506	11.1772	8966	7621	45605	37552	491.277	475.682	2529.31	2316.76
gene-BSU_21680	NC_000964.3	2287097	2287528	-	protein_coding	BSU_21680	BSU21680	msrB	NP_390051.1	ROS	peptide methionine R-sulfoxide reductase	3.50606	6.01007	1.15826e-47	1.13094e-46	6.43942	4.66904	4.70194	4.63614	6.43107	6.44777	315	263	1490	1400	49.2627	46.8533	235.861	246.521
gene-BSU_10140	NC_000964.3	1088197	1089609	+	protein_coding	BSU_10140	BSU10140	hemY	NP_388895.1		promiscuous protoporphyrinogen IX and coproporphyrinogen III oxidase	3.50096	10.8979	7.268e-63	1.00298e-61	11.2526	9.44593	9.34455	9.54731	11.3461	11.159	8170	8234	45464	37082	390.635	448.474	2200.28	1996.32
gene-BSU_36180	NC_000964.3	3725146	3725610	-	protein_coding	BSU_36180	BSU36180	rttO	NP_391499.1		putative ribonuclease antitoxin	3.49894	3.04957	2.05757e-12	6.26808e-12	3.73771	2.1982	2.24312	2.15329	3.43899	4.03643	47	38	172	250	6.82867	6.28925	25.2947	40.8975
gene-BSU_28750	NC_000964.3	2941674	2942975	-	protein_coding	BSU_28750	BSU28750	araN	NP_390753.2		sugar-binding lipoprotein	3.48589	0.942344	7.15039e-07	1.51964e-06	1.98928	0.866504	1.02351	0.709495	1.94934	2.02922	13	7	50	50	0.674564	0.413766	2.62611	2.92125
gene-BSU_08510	NC_000964.3	924633	925544	-	protein_coding	BSU_08510	BSU08510	yfhF	NP_388732.1		putative nucleotide-or NAD-binding protein	3.48252	4.25747	1.16897e-24	5.97475e-24	4.58767	2.92939	2.9985	2.86028	4.71069	4.46465	88	69	440	342	6.51897	5.82267	32.9922	28.526
gene-BSU_09240	NC_000964.3	997724	998386	+	protein_coding	BSU_09240	BSU09240	glpW	NP_388805.1		promiscuous phosphoglycolate phosphatase / glycerol-3-phosphate phosphatase / 2-deoxyglucose-6-phosphatase	3.46889	7.0975	8.65499e-66	1.26614e-64	7.48863	5.71464	5.69402	5.73527	7.53113	7.44612	639	576	3214	2813	65.1146	66.8617	331.502	322.75
gene-BSU_32160	NC_000964.3	3305599	3305961	-	protein_coding	BSU_32160	BSU32160	sufA	NP_391096.1	redox reactions	sulfur carrier chaperone involved in Fe-S cluster assembly	3.46568	8.86302	5.35768e-72	9.09049e-71	9.27811	7.49221	7.4995	7.48492	9.34578	9.21044	2265	1963	11350	9595	421.553	416.181	2138.17	2010.71
gene-BSU_23830	NC_000964.3	2476969	2477730	+	protein_coding	BSU_23830	BSU23830	yqjL	NP_390264.1		putative hydrolase	3.45116	6.67998	2.89149e-60	3.76439e-59	7.43675	5.66911	5.59315	5.74506	7.42941	7.44408	595	580	2994	2809	52.7537	58.5789	268.689	280.419
gene-BSU_03610	NC_000964.3	410656	411462	-	protein_coding	BSU_03610	BSU03610	tcyA	NP_388243.2		cystine ABC transporter (substrate-binding lipoprotein)	3.45022	9.595	2.09481e-81	4.18963e-80	9.85883	8.07609	8.04907	8.10311	9.82885	9.88882	3321	3019	15871	15365	278.027	287.911	1344.88	1448.34
gene-BSU_37260	NC_000964.3	3824226	3824780	-	protein_coding	BSU_37260	BSU37260	narJ	NP_391607.1		nitrate reductase molybdenum cofactor assembly chaperone NarJ	3.42602	1.26878	1.05101e-05	2.03802e-05	1.97851	0.872685	0.562383	1.18299	1.9278	2.02922	6	14	49	50	0.730381	1.94135	6.03749	6.8531
gene-BSU_19090	NC_000964.3	2082531	2083013	-	protein_coding	BSU_19090	BSU19090	yobU	NP_389790.1		putative effector of transcriptional regulator	3.42248	0.923581	9.45814e-07	1.99326e-06	2.11857	0.983865	0.84359	1.12414	1.94934	2.2878	10	13	50	63	1.39876	2.0714	7.07907	9.9221
gene-BSU_18950	NC_000964.3	2064540	2064833	-	protein_coding	BSU_18950	BSU18950	yozL	NP_389776.1		conserved hypothetical protein of phage origin; putative defective prophage 6	3.41754	-0.73878	0.00846169	0.0125876	0.794734	0.274518	0.308423	0.240613	0.599467	0.990002	3	2	9	16	0.68939	0.523541	2.09338	4.13983
gene-BSU_13819	NC_000964.3	1448013	1448207	+	protein_coding	BSU_13819	BSU13819	ykzS	YP_003097721.1		conserved hypothetical protein (HGT island)	3.40908	4.54974	5.41312e-28	3.07412e-27	5.0143	3.34573	3.19904	3.49242	5.00365	5.02494	103	113	543	512	35.6857	44.5977	190.423	199.731
gene-BSU_08550	NC_000964.3	928112	928264	-	protein_coding	BSU_08550	BSU08550	sspK	YP_054573.1	sporulation	small acid-soluble spore protein	3.40819	-0.712133	0.0103399	0.0152176	0.797914	0.261726	0.398136	0.125317	0.849082	0.746746	4	1	14	11	1.76628	0.50301	6.25734	5.46905
gene-BSU_40210	NC_000964.3	4132338	4132736	-	protein_coding	BSU_40210	BSU40210	yydC	NP_391901.1		conserved hypothetical protein	3.40282	1.19621	1.02306e-06	2.15108e-06	1.91175	0.854961	0.778258	0.931663	1.86117	1.96234	9	10	46	47	1.52391	1.92884	7.88385	8.96056
gene-BSU_30700	NC_000964.3	3138978	3139226	-	protein_coding	BSU_30700	BSU30700	rpmEB	NP_390948.1	protein synthesis	ribosomal protein L31	3.39668	2.1176	3.59447e-08	8.44078e-08	2.93489	1.58212	1.41601	1.74822	2.62095	3.24882	21	26	90	138	5.69785	8.03604	24.717	42.159
gene-BSU_18890	NC_000964.3	2058715	2059638	-	protein_coding	BSU_18890	BSU18890	yobF	NP_389770.1		conserved hypothetical protein	3.39135	4.71023	8.55637e-33	5.63169e-32	5.47575	3.79065	3.78572	3.79557	5.39372	5.55779	161	142	717	748	11.7719	11.8273	53.0641	61.58
gene-BSU_06130	NC_000964.3	664319	664669	+	protein_coding	BSU_06130	BSU06130	ydjC	NP_388494.1		conserved hypothetical protein; prophage region 3	3.38405	4.63234	4.37999e-31	2.78116e-30	5.17803	3.50415	3.59969	3.40861	5.20064	5.15542	140	106	625	562	26.9471	23.2416	121.766	121.798
gene-BSU_12210	NC_000964.3	1291344	1292534	+	protein_coding	BSU_12210	BSU12210	cypE	NP_389103.1		cytochrome P450 CYP109B1, monooxygenase	3.38361	4.23508	6.05375e-28	3.42852e-27	4.91713	3.26599	3.30721	3.22478	4.96187	4.8724	112	92	527	459	6.35327	5.9449	30.2588	29.3164
gene-BSU_29330	NC_000964.3	3003345	3004349	-	protein_coding	BSU_29330	BSU29330	cmoO	NP_390811.1		monooxygenase (S-alkyl substrates)	3.37475	-0.282582	0.0132101	0.0191491	0.961919	0.372755	0.398136	0.347373	0.543909	1.37993	4	3	8	26	0.268896	0.229733	0.544349	1.96797
gene-BSU_11160	NC_000964.3	1192254	1192562	+	protein_coding	BSU_11160	BSU11160	yitW	NP_388997.1	redox reactions	putative protein involved in Fe-S cluster assembly, PaaD-like	3.37286	6.78466	3.59981e-28	2.06989e-27	7.20171	5.49005	5.38947	5.59062	6.94561	7.45781	515	520	2136	2836	112.6	129.513	472.712	698.165
gene-BSU_38070	NC_000964.3	3906142	3906972	-	protein_coding	BSU_38070	BSU38070	sacT	NP_391686.1		transcriptional antiterminator of sacAP expression	3.37236	3.75482	8.94008e-24	4.4539e-23	4.61949	2.99813	2.9985	2.99775	4.5613	4.67768	88	77	395	399	7.15439	7.13112	32.5049	36.5243
gene-BSU_01560	NC_000964.3	159182	159778	+	protein_coding	BSU_01560	BSU01560	kbaA	NP_388037.1		inner membrane protein involved in activation of the KinB signaling pathway to sporulation	3.37183	5.9796	4.79931e-45	4.34773e-44	6.59323	4.87381	4.78328	4.96435	6.60827	6.5782	334	333	1687	1534	37.7975	42.9277	193.239	195.462
gene-BSU_09910	NC_000964.3	1064846	1066072	+	protein_coding	BSU_09910	BSU09910	yhaO	NP_388872.1	DNA damage	putative DNA repair exonuclease	3.37121	7.40484	2.89024e-63	4.02882e-62	7.60421	5.86896	5.82919	5.90873	7.64154	7.56688	703	651	3471	3060	38.7081	40.8324	193.448	189.709
gene-BSU_26400	NC_000964.3	2701979	2702143	-	protein_coding	BSU_26400	BSU26400	yrkS	NP_390517.1		hypothetical protein	3.35874	1.80545	1.88257e-07	4.21289e-07	2.47236	1.23789	1.07882	1.39696	2.62095	2.32377	14	18	90	65	5.73238	8.3957	37.3003	29.9667
gene-BSU_40270	NC_000964.3	4137626	4138789	-	protein_coding	BSU_40270	BSU40270	yycP	NP_391907.2		conserved hypothetical protein	3.35023	2.80946	1.23161e-13	4.0117e-13	3.29153	1.83071	2.03513	1.62629	3.23484	3.34821	39	23	147	149	2.26362	1.5207	8.6361	9.73741
gene-BSU_misc_RNA_64	NC_000964.3	474329	474597	-	misc_RNA	BSU_misc_RNA_64	.	bsrC	.		small regulatory RNA	3.34913	0.578597	0.00313428	0.00488735	1.5505	0.711862	0.562383	0.861341	2.111	0.990002	6	9	58	16	1.50692	2.57489	14.7445	4.52458
gene-BSU_35910	NC_000964.3	3701411	3702391	+	protein_coding	BSU_35910	BSU35910	rbsR	NP_391472.1		ribose operon repressor (LacI family, D-ribose)	3.34804	5.60543	4.64989e-44	4.0785e-43	6.33132	4.62843	4.65266	4.60419	6.30201	6.36064	304	257	1361	1317	20.9361	20.1619	94.873	102.124
gene-BSU_39850	NC_000964.3	4092695	4093837	-	protein_coding	BSU_39850	BSU39850	yxbF	NP_391864.1		putative transcriptional regulator	3.33388	6.96157	9.10562e-53	9.76613e-52	7.36213	5.646	5.57403	5.71796	7.42509	7.29917	587	569	2985	2539	34.6963	38.3119	178.588	168.977
gene-BSU_08770	NC_000964.3	954291	954494	+	protein_coding	BSU_08770	BSU08770	ygzA	NP_388757.2		conserved protein of unknown function	3.33369	3.2136	1.01326e-17	4.01043e-17	3.73282	2.22202	2.29075	2.15329	3.69634	3.7693	49	38	209	205	16.2277	14.3358	70.0599	76.4423
gene-BSU_23620	NC_000964.3	2459326	2460246	+	protein_coding	BSU_23620	BSU23620	yqkF	NP_390243.1	sporulation	NADPH-dependent aldo-keto reductase (acts on 4-hydroxy-2,3-trans-nonenal)	3.31488	7.04433	2.02844e-50	2.08381e-49	7.2617	5.55504	5.61203	5.49806	7.35166	7.17175	603	487	2836	2323	44.2332	40.6947	210.572	191.867
gene-BSU_28810	NC_000964.3	2949053	2950024	-	protein_coding	BSU_28810	BSU28810	abnA	NP_390759.2		arabinan-endo-1,5-alpha-L-arabinase	3.30808	-0.261236	0.00820707	0.0122308	0.896802	0.327898	0.308423	0.347373	0.849082	0.944522	3	3	14	15	0.208519	0.237533	0.984952	1.17391
gene-BSU_10540	NC_000964.3	1127466	1128314	-	protein_coding	BSU_10540	BSU10540	ntdB	NP_388935.2		biosynthesis of neotrehalosadiamine (3,3'-diamino-3,3'-dideoxy-alpha,beta-trehalose);kanosamine-6-phosphate phosphatase (recent HGT island)	3.29784	1.51128	4.75833e-06	9.5029e-06	2.38512	1.21259	1.07882	1.34636	2.03243	2.73781	14	17	54	92	1.11407	1.54102	4.3495	8.2431
gene-BSU_30350	NC_000964.3	3107232	3108425	-	protein_coding	BSU_30350	BSU30350	yttB	NP_390913.1	transport	putative efflux transporter	3.2872	7.97548	2.78933e-69	4.45862e-68	8.0378	6.33254	6.36383	6.30125	8.03286	8.04273	1024	858	4558	4262	57.9411	55.3033	261.05	271.531
gene-BSU_29590	NC_000964.3	3026957	3028102	-	protein_coding	BSU_29590	BSU29590	iscSB	NP_390837.1		cysteine desulfurase	3.27765	7.78766	8.3297e-66	1.22287e-64	8.47796	6.77442	6.7208	6.82804	8.51215	8.44377	1315	1241	6361	5633	77.5233	83.3404	379.572	373.909
gene-BSU_37990	NC_000964.3	3899272	3899805	-	protein_coding	BSU_37990	BSU37990	ywdE	NP_391678.1		putative integral inner membrane protein of unknown function	3.2702	3.87775	2.01912e-24	1.02441e-23	4.52679	2.95228	2.93996	2.96459	4.5259	4.52769	84	75	385	358	10.6275	10.8091	49.3029	50.9979
gene-BSU_24960	NC_000964.3	2578003	2578812	-	protein_coding	BSU_24960	BSU24960	pstBA	NP_390375.1		phosphate ABC transporter (ATP-binding protein)	3.26213	2.08052	3.3996e-08	7.99224e-08	2.9747	1.58129	1.13209	2.03048	2.91175	3.03765	15	34	114	117	1.25111	3.23044	9.62439	10.9878
gene-BSU_03360	NC_000964.3	366063	367256	+	protein_coding	BSU_03360	BSU03360	zinU	NP_388218.1		zinc metallochaperone with NTPase activity	3.25984	2.48444	7.24038e-12	2.13651e-11	3.30931	1.90746	1.91869	1.89624	3.47656	3.14206	35	30	177	127	1.98041	1.93368	10.1373	8.09114
gene-BSU_18290	NC_000964.3	1959695	1960087	-	protein_coding	BSU_18290	BSU18290	yngL	NP_389711.1		putative integral inner membrane protein	3.25148	-0.657962	0.0334882	0.0461876	0.709388	0.261726	0.398136	0.125317	1.10084	0.317937	4	1	20	4	0.687636	0.195828	3.48009	0.774244
gene-BSU_32810	NC_000964.3	3366573	3366929	-	protein_coding	BSU_32810	BSU32810	yusI	NP_391160.1	redox reactions	putative oxidoreductase with thioredoxin domain and regulator domain	3.25086	7.75738	1.06821e-59	1.36074e-58	7.86861	6.18224	6.15933	6.20515	7.82389	7.91334	887	802	3941	3895	167.86	172.892	754.904	829.945
gene-BSU_30340	NC_000964.3	3106210	3106995	+	protein_coding	BSU_30340	BSU30340	blrA	NP_390912.1		blue light GTP-binding receptor	3.24919	6.44658	1.6955e-43	1.46542e-42	6.97715	5.29349	5.43787	5.1491	7.02511	6.92919	533	380	2258	1961	45.8137	37.2074	196.451	189.786
gene-BSU_17880	NC_000964.3	1919459	1919692	+	protein_coding	BSU_17880	BSU17880	ynzC	NP_389671.1		conserved protein of unknown function	3.23433	6.37118	6.0779e-44	5.29737e-43	6.72872	5.06312	4.93712	5.18912	6.77513	6.6823	373	391	1896	1650	107.692	128.596	554.084	536.387
gene-BSU_29640	NC_000964.3	3033167	3033658	+	protein_coding	BSU_29640	BSU29640	msrC	NP_390842.2		free methionine-(R)-sulfoxide reductase	3.23431	9.11446	1.0248e-55	1.20189e-54	9.71272	8.02732	7.98038	8.07426	9.8303	9.59513	3166	2959	15887	12532	434.747	462.858	2208.16	1937.61
gene-BSU_30980	NC_000964.3	3169763	3171646	-	protein_coding	BSU_30980	BSU30980	glgB	NP_390976.1		1,4-alpha-glucan branching enzyme	3.23306	2.73904	7.19544e-09	1.77422e-08	3.34616	1.93984	1.94869	1.93099	3.23484	3.45748	36	31	147	162	1.29096	1.26634	5.33568	6.541
gene-BSU_08730	NC_000964.3	944487	944924	+	protein_coding	BSU_08730	BSU08730	perR	NP_388753.1		transcriptional regulator (Fur family)	3.2306	8.47095	1.36764e-47	1.33224e-46	9.18906	7.509	7.44726	7.57075	9.04253	9.33559	2184	2084	9195	10466	336.876	366.178	1435.59	1817.68
gene-BSU_40710	NC_000964.3	4183445	4183897	-	protein_coding	BSU_40710	BSU40710	yybA	NP_391951.1		transcriptional regulator (MarR family, polyamine export and degradation)	3.22683	3.37538	1.71295e-13	5.53169e-13	4.18567	2.6744	2.66066	2.68815	3.9684	4.40294	67	60	256	327	9.99235	10.1935	38.6452	54.9111
gene-BSU_13060	NC_000964.3	1374437	1375168	+	protein_coding	BSU_13060	BSU13060	ykjA	NP_389189.1		conserved membrane protein of unknown function	3.21973	1.38123	4.38341e-07	9.48784e-07	2.21962	1.09744	1.13209	1.06279	2.38839	2.05084	15	12	74	51	1.38443	1.26165	6.91312	5.29992
gene-BSU_32660	NC_000964.3	3354551	3354934	-	protein_coding	BSU_32660	BSU32660	glxB	NP_391145.1	ROS	methylglyoxalase; lactoylbacillithiol lyase	3.21962	6.86562	2.63033e-44	2.32683e-43	7.29356	5.62957	5.57644	5.68271	7.38366	7.20347	588	555	2900	2375	103.452	111.232	516.44	470.482
gene-BSU_13789	NC_000964.3	1445314	1445541	+	protein_coding	BSU_13789	BSU13789	ykzQ	YP_003097719.1		putative peptidoglycan binding protein	3.21672	1.96849	7.15626e-09	1.76666e-08	2.89048	1.57756	1.61623	1.53888	2.82118	2.95978	26	21	106	110	7.70424	7.08847	31.7925	36.7002
gene-BSU_19460	NC_000964.3	2121641	2122306	-	protein_coding	BSU_19460	BSU19460	bshBB	YP_054582.2		malate N-acetylglucosamine deacetylase (second enzyme)	3.21634	9.18264	1.60428e-69	2.57756e-68	9.38786	7.70713	7.73669	7.67756	9.42276	9.35297	2672	2245	11973	10593	271.052	259.424	1229.37	1209.92
gene-BSU_21960	NC_000964.3	2308792	2308974	-	protein_coding	BSU_21960	BSU21960	ypeQ	NP_390079.1		conserved protein of unknown function	3.20886	2.5152	1.35134e-10	3.73462e-10	3.11485	1.77419	1.72425	1.82413	3.32824	2.90147	29	28	158	105	10.7063	11.7754	59.0418	43.6464
gene-BSU_18790	NC_000964.3	2047675	2048307	-	protein_coding	BSU_18790	BSU18790	yoaZ	NP_389760.1	ROS	putative factor of the oxidative stress response	3.20504	3.22959	3.44712e-16	1.2742e-15	3.62201	2.1775	2.03513	2.31987	3.60428	3.63975	39	44	195	186	4.16248	5.34955	21.0661	22.3522
gene-BSU_misc_RNA_94	NC_000964.3	4169802	4169919	-	misc_RNA	BSU_misc_RNA_94	.	mswM	.		manganese ion binding riboswitch	3.2037	2.71766	9.72533e-13	3.01821e-12	3.295	1.91125	1.79201	2.03048	3.4082	3.1818	31	34	168	131	17.7489	22.1751	97.36	84.45
gene-BSU_10080	NC_000964.3	1081413	1082804	-	protein_coding	BSU_10080	BSU10080	yhfA	NP_388889.1		putative transporter	3.18993	4.82851	6.75088e-29	3.96998e-28	5.29917	3.69787	3.80225	3.5935	5.36995	5.22839	163	122	705	592	7.91115	6.74511	34.6341	32.3514
gene-BSU_05960	NC_000964.3	646582	647094	+	protein_coding	BSU_05960	BSU05960	moaC	NP_388477.1		molybdenum cofactor biosynthesis protein C	3.18417	6.83476	2.639e-53	2.87512e-52	7.41179	5.75888	5.80479	5.71297	7.46957	7.35401	691	567	3079	2638	91.0022	85.0617	410.436	391.172
gene-BSU_20750	NC_000964.3	2202805	2202999	-	protein_coding	BSU_20750	BSU20750	yopV	NP_389957.1		hypothetical protein; phage SPbeta	3.18303	-0.281426	0.0220257	0.0310897	0.915737	0.372755	0.398136	0.347373	0.486125	1.34535	4	3	7	25	1.38585	1.18401	2.4548	9.75249
gene-BSU_39260	NC_000964.3	4032346	4033755	-	protein_coding	BSU_39260	BSU39260	bglH	NP_391805.2		aryl-phospho-beta-d-glucosidase	3.17241	5.00268	1.42436e-23	7.00337e-23	5.69947	4.09117	4.22632	3.95602	5.53755	5.86139	223	160	794	927	10.6851	8.73311	38.5083	50.0116
gene-BSU_18595	NC_000964.3	2028665	2028784	-	protein_coding	BSU_18595	BSU18595	.	YP_009513962.1		hypothetical protein	3.16846	2.27219	9.46968e-11	2.64181e-10	2.97331	1.66247	1.61623	1.70871	2.85581	3.0908	26	25	109	122	14.638	16.0334	62.1153	77.3373
gene-BSU_11140	NC_000964.3	1190490	1191302	-	protein_coding	BSU_11140	BSU11140	ribZC	NP_388995.1		5-amino-6-ribitylamino-2,4(1H, 3H)-pyrimidinedione 5'-phosphate phosphatase (promiscuous)	3.16736	7.04593	2.24818e-53	2.4558e-52	7.59397	5.94888	5.93976	5.958	7.51181	7.67613	760	674	3171	3302	63.1559	63.8025	266.722	308.956
gene-BSU_26410	NC_000964.3	2702688	2703104	-	protein_coding	BSU_26410	BSU26410	psiE	NP_390518.2		phosphate starvation inducible protein	3.1593	3.21842	1.64842e-16	6.21535e-16	3.85321	2.38655	2.16859	2.60451	3.82427	3.88215	44	56	230	223	7.12866	10.3352	37.7177	40.6798
gene-BSU_40730	NC_000964.3	4184460	4185065	+	protein_coding	BSU_40730	BSU40730	yyaS	NP_391953.1		putative integral inner membrane protein	3.15293	3.93282	2.24167e-19	9.42184e-19	4.47397	2.94845	3.05476	2.84214	4.60946	4.33847	92	68	409	312	10.2567	8.63584	46.1534	39.1645
gene-BSU_19020	NC_000964.3	2074343	2075779	+	protein_coding	BSU_19020	BSU19020	yobN	NP_389783.2		putative amine oxidase (flavoprotein)	3.14962	-0.0915797	0.00184956	0.002961	1.14947	0.454878	0.562383	0.347373	1.10084	1.1981	6	3	20	21	0.282089	0.160669	0.951758	1.11166
gene-BSU_13540	NC_000964.3	1421426	1421923	+	protein_coding	BSU_13540	BSU13540	ogt	NP_389237.1		O6-alkylguanine DNA alkyltransferase	3.14694	5.23442	1.93623e-29	1.15338e-28	5.60079	4.00992	3.87436	4.14548	5.69568	5.50589	172	184	888	721	23.3341	28.4352	121.937	110.133
gene-BSU_10230	NC_000964.3	1098120	1098260	-	protein_coding	BSU_10230	BSU10230	yhfH	NP_388904.1		conserved protein of unknown function	3.1468	0.323248	0.000115705	0.000206296	1.59146	0.711862	0.562383	0.861341	1.44211	1.7408	6	9	30	38	2.8749	4.91238	14.5498	20.501
gene-BSU_26120	NC_000964.3	2682486	2682881	-	protein_coding	BSU_26120	BSU26120	yqbG	NP_390489.2		conserved phage protein of unknown function; skin element	3.13758	2.05172	1.15754e-09	3.00075e-09	2.93557	1.63619	1.68913	1.58325	2.84436	3.02678	28	22	108	116	4.77699	4.27559	18.6501	22.283
gene-BSU_06850	NC_000964.3	753265	753702	+	protein_coding	BSU_06850	BSU06850	cotK	NP_388567.2	sporulation	spore inner coat protein	3.13746	3.89546	5.38902e-20	2.31918e-19	4.22558	2.73304	2.62394	2.84214	4.2803	4.17087	65	68	322	276	10.0261	11.9482	50.273	47.9342
gene-BSU_19680	NC_000964.3	2138868	2139092	-	protein_coding	BSU_19680	BSU19680	yozE	NP_389849.1		conserved protein of unknown function	3.13553	3.92806	1.66348e-23	8.1694e-23	4.62267	3.0892	3.14823	3.03017	4.59928	4.64607	99	79	406	390	29.7265	27.0217	123.395	131.854
gene-BSU_22970	NC_000964.3	2403506	2404090	-	protein_coding	BSU_22970	BSU22970	mecB	NP_390178.1	sporulation	adaptor to ClpC; regulator of competence and sporulation	3.13415	7.32279	5.34018e-54	5.92717e-53	8.06326	6.42889	6.4371	6.42067	7.97627	8.15024	1078	933	4382	4593	124.496	122.742	512.236	597.243
gene-BSU_38000	NC_000964.3	3899853	3900488	-	protein_coding	BSU_38000	BSU38000	ywdD	NP_391679.2		putative integral inner membrane protein of unknown function	3.12439	4.4998	1.36087e-26	7.38401e-26	5.17608	3.61496	3.5019	3.72802	5.22954	5.12261	130	135	638	549	13.8095	16.336	68.5989	65.6637
gene-BSU_36490	NC_000964.3	3755291	3755860	-	protein_coding	BSU_36490	BSU36490	ywoC	NP_391530.2		putative enzyme of isochorismatase family	3.12412	5.39787	3.61474e-34	2.45329e-33	5.66355	4.0751	4.14443	4.00577	5.67966	5.64744	210	166	878	797	24.8906	22.4131	105.335	106.364
gene-BSU_34540	NC_000964.3	3546234	3546827	+	protein_coding	BSU_34540	BSU34540	clpP	NP_391334.1	proteolysis	ATP-dependent Clp protease proteolytic subunit; Maxwell's demon	3.11898	10.4013	1.69991e-67	2.60652e-66	10.6814	9.0427	9.06508	9.02031	10.7277	10.6351	6729	5711	29608	25785	765.341	739.936	3408.6	3302.11
gene-BSU_36440	NC_000964.3	3749052	3749465	+	protein_coding	BSU_36440	BSU36440	ywoH	NP_391525.1		putative transcriptional regulator (MarR family)	3.117	4.80242	1.36273e-18	5.56382e-18	5.09896	3.56421	3.59021	3.53822	4.8403	5.35763	139	117	483	649	22.6833	21.7497	79.7811	119.249
gene-BSU_40720	NC_000964.3	4184017	4184463	+	protein_coding	BSU_40720	BSU40720	yyaT	NP_391952.1		putative acetyltransferase (polyamine degradation)	3.11047	3.47307	1.61655e-17	6.34964e-17	4.12838	2.65724	2.58626	2.72821	4.18817	4.06859	63	62	301	256	9.52191	10.6746	46.0482	43.5655
gene-BSU_39700	NC_000964.3	4075785	4076819	-	protein_coding	BSU_39700	BSU39700	iolG	NP_391849.2		myo-inositol 2-dehydrogenase/D-chiro-inositol 3-dehydrogenase	3.10753	1.96233	3.23027e-10	8.66708e-10	2.87296	1.59112	1.68913	1.49311	2.79762	2.9483	28	20	104	109	1.82772	1.48716	6.87142	8.01118
gene-BSU_09770	NC_000964.3	1050811	1052172	-	protein_coding	BSU_09770	BSU09770	spaD	NP_388858.2	sporulation	spore coat associated protein	3.10638	3.31954	4.32342e-17	1.66812e-16	4.02377	2.56048	2.60522	2.51573	3.9684	4.07915	64	52	256	258	3.17464	2.93829	12.8533	14.4096
gene-BSU_03680	NC_000964.3	417993	419747	+	protein_coding	BSU_03680	BSU03680	yclG	NP_388250.1		putative uronase	3.10511	2.97919	5.45162e-10	1.44121e-09	3.71667	2.30287	2.09	2.51573	3.46913	3.96421	41	52	176	237	1.57833	2.28031	6.85787	10.2726
gene-BSU_18620	NC_000964.3	2031439	2032890	+	protein_coding	BSU_18620	BSU18620	yoaI	NP_389743.2		putative 4-hydroxyphenylacetate-3-hydroxylase	3.10371	1.73059	8.24933e-10	2.15744e-09	2.73829	1.49629	1.49946	1.49311	2.69933	2.77726	23	20	96	95	1.07017	1.06006	4.52125	4.97699
gene-BSU_06890	NC_000964.3	755907	756155	+	protein_coding	BSU_06890	BSU06890	cotJA	NP_388570.1	sporulation	component of the inner spore coat	3.09941	0.368013	0.00160899	0.00259292	1.21677	0.508959	0.308423	0.709495	1.31512	1.11842	3	7	26	19	0.813979	2.16355	7.14048	5.8045
gene-BSU_27469	NC_000964.3	2805501	2805692	-	protein_coding	BSU_27469	BSU27469	yrzR	YP_003097767.1		conserved protein of unknown function	3.09379	0.831992	0.000104046	0.000185908	1.56136	0.709661	0.709827	0.709495	1.74279	1.37993	8	7	41	26	2.81501	2.80585	14.6028	10.3011
gene-BSU_27190	NC_000964.3	2778923	2779072	-	protein_coding	BSU_27190	BSU27190	yrzI	NP_390597.1		conserved protein of unknown function	3.09203	4.36883	1.141e-21	5.21962e-21	4.90086	3.3759	3.31875	3.43306	5.02663	4.77508	113	108	552	428	50.8954	55.4116	251.652	217.051
gene-BSU_25820	NC_000964.3	2658006	2658770	-	protein_coding	BSU_25820	BSU25820	yqcI	NP_390459.2		conserved protein of unknown function; skin element	3.08726	0.60263	1.91697e-05	3.63882e-05	1.75498	0.820745	0.709827	0.931663	1.74279	1.76716	8	10	41	39	0.706512	1.00602	3.66502	3.87805
gene-BSU_34530	NC_000964.3	3544642	3545604	+	protein_coding	BSU_34530	BSU34530	cotR	NP_391333.1	sporulation	spore coat lipolytic enzyme	3.08487	1.89076	1.12792e-08	2.74358e-08	2.57844	1.38119	1.41601	1.34636	2.63432	2.52257	21	17	91	77	1.47328	1.3586	6.46202	6.08239
gene-BSU_10400	NC_000964.3	1115698	1116555	+	protein_coding	BSU_10400	BSU10400	yhxC	NP_388921.1	redox reactions	putative oxidoreductase	3.06956	0.59436	0.000169855	0.000297966	1.49688	0.668476	0.709827	0.627125	1.61383	1.37993	8	6	36	26	0.629932	0.538186	2.86925	2.30513
gene-BSU_11490	NC_000964.3	1226938	1227516	+	protein_coding	BSU_11490	BSU11490	yjbC	NP_389031.2	ROS	putative thiol oxidation management factor; putative acetyltransferase	3.06833	7.79777	3.17071e-62	4.27581e-61	8.693	7.08216	7.11653	7.04779	8.7158	8.6702	1734	1447	7328	6593	202.331	192.335	865.487	866.193
gene-BSU_09400	NC_000964.3	1015647	1017053	+	protein_coding	BSU_09400	BSU09400	spoVR	NP_388821.1	sporulation	involved in spore cortex synthesis (stage V sporulation, conserved in non sporulating bacteria	3.06079	4.21013	5.77143e-23	2.76548e-22	4.68758	3.18334	3.19904	3.16764	4.63959	4.73557	103	88	418	416	4.94577	4.81345	20.3159	22.491
gene-BSU_35860	NC_000964.3	3696257	3697498	-	protein_coding	BSU_35860	BSU35860	pgdS	NP_391467.1		gamma-DD-glutamyl hydrolase (PGA depolymerase)	3.06027	7.65981	1.00106e-59	1.27913e-58	8.28995	6.68645	6.68894	6.68396	8.23934	8.34057	1286	1122	5262	5243	69.9537	69.5247	289.723	321.121
gene-BSU_13380	NC_000964.3	1401772	1403466	+	protein_coding	BSU_13380	BSU13380	ykoS	NP_389221.1		putative integral membrane protein	3.05797	2.97164	3.86983e-14	1.28374e-13	3.43904	2.06676	2.16859	1.96492	3.46165	3.41643	44	32	175	157	1.75378	1.45294	7.06028	7.04596
gene-BSU_05970	NC_000964.3	647091	647738	+	protein_coding	BSU_05970	BSU05970	rex	NP_388478.1		transcription repressor of cydABCD and yjlC-ndh expression	3.05323	7.18799	1.18583e-48	1.18298e-47	7.72987	6.13586	6.16573	6.10599	7.82461	7.63512	891	748	3943	3209	92.8953	88.8372	416.107	376.708
gene-BSU_misc_RNA_82	NC_000964.3	2773783	2773883	+	misc_RNA	BSU_misc_RNA_82	.	surF	.		small untranslated RNA expressed under sporulation conditions (SurF-AbrB)	3.04946	1.84402	4.31657e-09	1.07589e-08	2.74413	1.5208	1.45834	1.58325	2.64756	2.8407	22	22	92	100	14.7161	16.7637	62.2902	75.3163
gene-BSU_39920	NC_000964.3	4098926	4101169	+	protein_coding	BSU_39920	BSU39920	asnH	NP_391871.2		asparagine synthetase (glutamine-hydrolyzing)	3.04159	4.30127	1.25688e-23	6.23172e-23	4.85319	3.34832	3.36398	3.33267	4.93782	4.76857	117	100	518	426	3.52252	3.42962	15.7856	14.441
gene-BSU_05260	NC_000964.3	573452	574024	-	protein_coding	BSU_05260	BSU05260	ydeN	NP_388407.1		putative alpha/beta hydrolase	3.04125	5.5947	6.43879e-33	4.25145e-32	5.84202	4.28155	4.38834	4.17477	5.89479	5.78926	251	188	1022	881	29.5944	25.2506	121.969	116.958
gene-BSU_19690	NC_000964.3	2139454	2140869	-	protein_coding	BSU_19690	BSU19690	kamA	NP_389850.1		lysine 2,3-aminomutase	3.03995	0.0588324	0.000468711	0.00078977	1.42922	0.635939	0.562383	0.709495	1.34793	1.51051	6	7	27	30	0.286272	0.380455	1.30393	1.61164
gene-BSU_36739	NC_000964.3	3775382	3775522	-	protein_coding	BSU_36739	BSU36739	.	YP_009514009.1		hypothetical protein	3.03665	-0.50599	0.0108182	0.0158933	0.935361	0.377599	0.308423	0.446775	1.0217	0.84902	3	4	18	13	1.43745	2.18328	8.72985	7.01349
gene-BSU_10570	NC_000964.3	1130918	1132072	-	protein_coding	BSU_10570	BSU10570	yhjN	NP_388938.1		putative integral inner membrane protein (recent HGT island)	3.03468	6.249	9.61082e-43	8.15344e-42	6.83921	5.26311	5.18726	5.33896	6.88051	6.7979	446	435	2041	1789	26.0882	28.9851	120.841	117.825
gene-BSU_14950	NC_000964.3	1565849	1566295	+	protein_coding	BSU_14950	BSU14950	ylbB	NP_389378.2		putative enzyme	3.03224	3.16291	5.455e-10	1.44121e-09	3.95338	2.55584	2.40336	2.70832	3.63118	4.27558	54	61	199	298	8.16164	10.5024	30.4438	50.713
gene-BSU_33050	NC_000964.3	3390782	3392230	+	protein_coding	BSU_33050	BSU33050	gerAA	NP_391185.2		component of the GerA germination receptor	3.02091	0.985564	1.54369e-06	3.19543e-06	2.02861	0.996717	1.13209	0.861341	2.07225	1.98498	15	9	56	48	0.699381	0.478016	2.64285	2.5199
gene-BSU_09250	NC_000964.3	998402	999943	+	protein_coding	BSU_09250	BSU09250	yhcX	NP_388806.2		putative amidohydrolase	3.01998	8.80148	1.7591e-56	2.11092e-55	9.03611	7.44932	7.44923	7.44941	9.11551	8.95672	2187	1915	9673	8045	95.8199	95.5768	428.973	396.873
gene-BSU_40460	NC_000964.3	4159253	4159456	-	protein_coding	BSU_40460	BSU40460	yyzB	NP_391926.1		conserved protein of unknown function	3.01683	2.01369	1.14479e-06	2.39608e-06	2.62239	1.39352	1.72425	1.06279	2.40408	2.8407	29	12	75	100	9.60415	4.52709	25.1411	37.2889
gene-BSU_10110	NC_000964.3	1083851	1085995	+	protein_coding	BSU_10110	BSU10110	pbpF	NP_388892.2	sporulation	penicillin-binding protein 2C (1F class) required for spore germination	3.01565	7.98274	4.74361e-58	5.86225e-57	8.25923	6.67572	6.61251	6.73892	8.28373	8.23473	1219	1166	5427	4871	38.3944	41.835	173.016	172.743
gene-BSU_26200	NC_000964.3	2689594	2690313	-	protein_coding	BSU_26200	BSU26200	yqaS	NP_390497.1		putative phage-related terminase small subunit; skin element	3.01078	1.77095	2.52174e-08	5.98282e-08	2.61343	1.43214	1.28103	1.58325	2.67367	2.55319	18	22	94	79	1.68901	2.35157	8.92789	8.34651
gene-BSU_00240	NC_000964.3	35531	35725	+	protein_coding	BSU_00240	BSU00240	csfB	NP_387905.1	sporulation	forespore-specific anti-sigma factor	3.00487	2.47405	3.06007e-09	7.69199e-09	3.39374	2.06024	2.09	2.03048	3.24359	3.54389	41	34	148	173	14.205	13.4188	51.9016	67.4872
gene-BSU_19570	NC_000964.3	2129082	2129993	-	protein_coding	BSU_19570	BSU19570	yodE	NP_389838.1	ROS	putative thiol-dependent lyase/dioxygenase	3.00158	2.2257	9.4882e-09	2.31884e-08	2.74537	1.50909	1.72425	1.29393	2.82118	2.66957	29	16	106	87	2.1483	1.35018	7.94812	7.25662
gene-BSU_38480	NC_000964.3	3949952	3950584	-	protein_coding	BSU_38480	BSU38480	relQ	NP_391727.1		(p)ppGpp synthetase	2.99984	5.64277	2.80542e-30	1.71557e-29	6.45875	4.91367	4.87988	4.94747	6.30619	6.61132	358	329	1365	1570	38.2094	40	147.463	188.671
gene-BSU_10009	NC_000964.3	1074381	1074572	+	protein_coding	BSU_10009	BSU10009	yhzF	YP_003097700.1		membrane protein of unknown function	2.99456	-0.284374	0.00721338	0.010824	1.0182	0.419942	0.212759	0.627125	1.13884	0.897561	2	6	21	14	0.703752	2.40502	7.47948	5.54673
gene-BSU_23519	NC_000964.3	2449489	2449716	-	protein_coding	BSU_23519	BSU23519	yqzK	YP_003097760.1		conserved protein of unknown function	2.993	3.53995	5.04876e-16	1.84972e-15	4.23938	2.80138	2.89444	2.70832	4.08003	4.39873	81	61	278	326	24.0017	20.5903	83.3803	108.766
gene-BSU_14030	NC_000964.3	1475150	1476442	-	protein_coding	BSU_14030	BSU14030	ykuC	NP_389286.2		putative transporter	2.99039	8.38013	6.7437e-42	5.6516e-41	8.71936	7.1555	7.15001	7.16099	8.88604	8.55269	1775	1566	8248	6076	92.7451	93.2098	436.218	357.462
gene-BSU_39670	NC_000964.3	4073081	4073953	-	protein_coding	BSU_39670	BSU39670	iolJ	NP_391846.1		2-deoxy-5-keto-D-gluconic acid 6-phosphate aldolase	2.98889	3.15589	4.55021e-14	1.50703e-13	3.77997	2.39813	2.42487	2.37139	3.6245	3.93543	55	46	198	232	4.25637	4.0552	15.5097	20.2155
gene-BSU_17370	NC_000964.3	1868617	1869009	+	protein_coding	BSU_17370	BSU17370	nrdI	NP_389619.1		co-factor of ribonucleotide diphosphate reductase	2.98882	8.77562	8.1805e-59	1.02628e-57	9.30739	7.73064	7.79204	7.66923	9.30433	9.31046	2777	2232	11028	10285	477.391	437.089	1918.92	1990.77
gene-BSU_32590	NC_000964.3	3348825	3349703	-	protein_coding	BSU_32590	BSU32590	frlN	NP_391139.1		fructose-amino acid permease	2.9698	0.012259	0.00238156	0.00376611	1.18759	0.512631	0.398136	0.627125	1.13884	1.23634	4	6	21	22	0.307441	0.525328	1.63374	1.9039
gene-BSU_40358	NC_000964.3	4147419	4147547	-	protein_coding	BSU_40358	BSU40358	.	YP_009514013.1		hypothetical protein	2.96795	3.12103	4.14904e-13	1.31122e-12	3.6591	2.26915	2.50782	2.03048	3.54891	3.7693	59	34	187	205	30.8996	20.2842	99.13	120.886
gene-BSU_30710	NC_000964.3	3139431	3140762	+	protein_coding	BSU_30710	BSU30710	ythA	NP_390949.2		putative cytochrome bd menaquinol oxidase subunit I	2.94264	0.832105	7.42391e-05	0.000133922	1.64981	0.784825	0.637988	0.931663	1.55883	1.7408	7	10	34	38	0.355046	0.577782	1.74553	2.17015
gene-BSU_18810	NC_000964.3	2049950	2050312	-	protein_coding	BSU_18810	BSU18810	yobA	NP_389762.1		hypothetical protein	2.93355	2.14172	2.55882e-08	6.06036e-08	2.60582	1.42788	1.61623	1.23953	2.67367	2.53796	26	15	94	78	4.83903	3.18019	17.7082	16.3455
gene-BSU_17320	NC_000964.3	1865876	1866289	+	protein_coding	BSU_17320	BSU17320	ymaF	NP_389614.2	sporulation	putative sporulation-related protein of unknown function	2.93274	0.98187	0.000121636	0.000216404	1.94604	0.974677	0.709827	1.23953	1.71791	2.17418	8	15	40	57	1.30551	2.78843	6.60713	10.4733
gene-BSU_36680	NC_000964.3	3770365	3770865	-	protein_coding	BSU_36680	BSU36680	ywmF	NP_391549.2		putative integral membrane protein	2.92964	-0.203685	0.00660512	0.00996183	1.00585	0.414984	0.482595	0.347373	1.0217	0.990002	5	3	18	16	0.674254	0.460842	2.4569	2.42936
gene-BSU_32890	NC_000964.3	3376617	3377000	-	protein_coding	BSU_32890	BSU32890	yusQ	NP_391168.1		hydratase of unidentified specificity (tautomerase superfamily)	2.9276	0.626457	0.000293426	0.000505318	1.6303	0.735144	1.02351	0.446775	1.44211	1.81848	13	4	30	41	2.2872	0.801672	5.34249	8.122
gene-BSU_31160	NC_000964.3	3195558	3196724	-	protein_coding	BSU_31160	BSU31160	yubA	NP_390994.1		putative integral membrane protein	2.92441	8.13044	2.55756e-48	2.52704e-47	8.61757	7.08122	7.07463	7.0878	8.73356	8.50159	1684	1488	7419	5864	97.4905	98.1296	434.738	382.238
gene-BSU_02330	NC_000964.3	252514	253482	+	protein_coding	BSU_02330	BSU02330	ybfQ	NP_388115.1		putative enzyme with rhodanese domain	2.9231	9.42881	1.03372e-62	1.42179e-61	10.0131	8.46859	8.47697	8.46022	9.9805	10.0458	4472	3870	17632	17133	311.795	307.366	1244.32	1344.99
gene-BSU_00910	NC_000964.3	110480	110956	+	protein_coding	BSU_00910	BSU00910	ispF	NP_387972.1		2-C-methyl-D-erythritol-2,4-cyclodiphosphate synthase	2.91839	6.39296	1.03156e-29	6.20738e-29	7.00873	5.49538	5.48981	5.50095	6.82915	7.18831	553	488	1969	2350	78.3245	78.7353	282.28	374.766
gene-BSU_40100	NC_000964.3	4119527	4121056	+	protein_coding	BSU_40100	BSU40100	ahpF	NP_391890.1	ROS	alkyl hydroperoxide reductase (large subunit)	2.91661	12.8186	5.88349e-58	7.24929e-57	13.5103	11.9663	11.9756	11.957	13.4913	13.5293	50677	43800	201164	191794	2237.74	2203.18	8991.09	9535.73
gene-BSU_06300	NC_000964.3	683462	685003	-	protein_coding	BSU_06300	BSU06300	cotA	NP_388511.1	sporulation	outer spore coat copper-dependent promiscuous laccase	2.9074	2.22233	1.52524e-08	3.67123e-08	2.76997	1.58212	1.41601	1.74822	2.73698	2.80297	21	26	99	97	0.920081	1.29765	4.3904	4.78517
gene-BSU_32390	NC_000964.3	3325917	3326765	-	protein_coding	BSU_32390	BSU32390	yunF	NP_391119.2		conserved protein of unknown function	2.90631	6.88163	3.21862e-35	2.27003e-34	7.15956	5.64489	5.56438	5.7254	7.296	7.02311	583	572	2728	2094	46.3929	51.8509	219.73	187.62
gene-BSU_38400	NC_000964.3	3939869	3941806	+	protein_coding	BSU_38400	BSU38400	epr	NP_391719.1	proteolysis	extracellular serine protease	2.90582	7.55858	7.15494e-27	3.91301e-26	8.39879	6.88846	6.85953	6.9174	8.15203	8.64554	1449	1321	4952	6481	50.5133	52.4587	174.735	254.389
gene-BSU_14730	NC_000964.3	1544085	1544606	+	protein_coding	BSU_14730	BSU14730	sigP	NP_389356.1		RNA polymerase ECF-type sigma factor	2.90264	4.37992	2.59939e-22	1.21874e-21	4.73817	3.29703	3.34154	3.25251	4.69802	4.77832	115	94	436	429	14.884	13.8588	57.1175	62.5168
gene-BSU_28600	NC_000964.3	2925100	2925633	-	protein_coding	BSU_28600	BSU28600	yshB	NP_390738.1		putative integral membrane protein	2.90183	6.91371	9.57432e-35	6.60628e-34	7.47907	5.96614	5.92663	6.00565	7.63822	7.31991	753	697	3463	2576	95.2675	100.452	443.47	366.957
gene-BSU_33550	NC_000964.3	3446237	3448132	-	protein_coding	BSU_33550	BSU33550	yvaC	NP_391235.1		putative integral inner membrane protein	2.9012	4.52845	4.04737e-22	1.89121e-21	5.0151	3.56712	3.55162	3.58261	5.14572	4.88449	135	121	601	463	4.81046	4.91151	21.6765	18.576
gene-BSU_39510	NC_000964.3	4060307	4060804	-	protein_coding	BSU_39510	BSU39510	snaB	NP_391830.2		sulfur-containing aminoacid acetyltransferase	2.89607	2.29813	2.0857e-09	5.31045e-09	2.88461	1.67089	1.75853	1.58325	2.80945	2.95978	30	22	105	110	4.06989	3.39986	14.4183	16.8025
gene-BSU_20410	NC_000964.3	2186440	2186811	-	protein_coding	BSU_20410	BSU20410	yorE	NP_389923.1		conserved protein of unknown function; phage SPbeta	2.89542	0.53613	0.000312431	0.000536485	1.5563	0.749664	0.637988	0.861341	1.76726	1.34535	7	9	42	25	1.2713	1.86195	7.72075	5.11219
gene-BSU_11540	NC_000964.3	1231083	1233095	+	protein_coding	BSU_11540	BSU11540	pepF	NP_389036.2		oligoendopeptidase F	2.89247	9.82783	4.03375e-57	4.91168e-56	9.99279	8.46471	8.44378	8.48564	10.0611	9.92448	4370	3939	18646	15750	146.666	150.595	633.425	595.178
gene-BSU_34750	NC_000964.3	3569573	3570523	-	protein_coding	BSU_34750	BSU34750	whiA	NP_391355.1		putative morphogen	2.89141	9.1595	3.90659e-60	5.05415e-59	9.53047	8.00237	7.99303	8.01172	9.52471	9.53623	3194	2833	12851	12030	226.906	229.263	924.081	962.266
gene-BSU_31270	NC_000964.3	3212591	3213328	+	protein_coding	BSU_31270	BSU31270	tgl	NP_391005.1		protein-glutamine gamma-glutamyltransferase (transglutaminase)	2.88849	2.90272	2.93695e-12	8.89465e-12	3.54349	2.22705	2.24312	2.21098	3.5204	3.56658	47	40	183	176	4.30262	4.1713	16.957	18.1412
gene-BSU_19750	NC_000964.3	2146013	2146792	-	protein_coding	BSU_19750	BSU19750	cgeE	NP_389856.1		protein involved in maturation of the outermost layer of the spore	2.88826	3.26214	2.74335e-15	9.67416e-15	4.07297	2.69571	2.58626	2.80515	4.02021	4.12573	63	66	266	267	5.45679	6.51205	23.3206	26.0392
gene-BSU_00570	NC_000964.3	64817	66415	+	protein_coding	BSU_00570	BSU00570	yabM	NP_387938.1		putative exporter	2.88504	8.23578	2.30059e-47	2.23579e-46	8.49305	6.97602	6.9587	6.99335	8.5999	8.3862	1553	1393	6761	5412	65.6167	67.0457	289.145	257.466
gene-BSU_04740	NC_000964.3	523650	524249	+	protein_coding	BSU_04740	BSU04740	rsbX	NP_388355.1		serine phosphatase	2.87986	7.76159	3.18573e-52	3.37313e-51	8.26482	6.74496	6.81746	6.67245	8.26049	8.26915	1407	1113	5340	4989	158.429	142.762	608.616	632.517
gene-BSU_40090	NC_000964.3	4118950	4119513	+	protein_coding	BSU_40090	BSU40090	ahpC	NP_391889.1	ROS	alkyl hydroperoxide reductase (small subunit)	2.87681	11.0361	1.36277e-44	1.22383e-43	11.737	10.2209	10.2147	10.2271	11.5887	11.8853	14944	13197	53790	61361	1790.11	1800.8	6521.93	8276.06
gene-BSU_17099	NC_000964.3	1783500	1783766	+	protein_coding	BSU_17099	BSU17099	.	YP_009513956.1		hypothetical protein	2.87626	0.480039	0.000789019	0.00130923	1.4444	0.668476	0.709827	0.627125	1.44211	1.44669	8	6	30	28	2.02428	1.72945	7.68358	7.97732
gene-BSU_05530	NC_000964.3	600229	600906	-	protein_coding	BSU_05530	BSU05530	ydfR	NP_388434.1		conserved membrane protein of unknown function	2.87553	-0.98487	0.0332648	0.0459207	0.699128	0.261726	0.398136	0.125317	0.599467	0.798789	4	1	9	12	0.398585	0.113511	0.90775	1.34636
gene-BSU_12030	NC_000964.3	1275809	1276291	+	protein_coding	BSU_12030	BSU12030	yjdF	NP_389085.1		conserved hypothetical protein	2.87469	6.90323	5.40553e-39	4.18297e-38	7.6969	6.1918	6.17844	6.20515	7.56946	7.82434	899	802	3301	3661	125.749	127.79	467.36	576.584
gene-BSU_19320	NC_000964.3	2102168	2104066	+	protein_coding	BSU_19320	BSU19320	sqhC	NP_389814.2	sporulation	squalene-hopene cyclase, sporulenol synthase (spore protection)	2.87444	2.59223	1.46189e-10	4.02943e-10	3.2714	2.00248	2.00689	1.99807	3.30336	3.23943	38	33	155	137	1.35192	1.33739	5.58162	5.48789
gene-BSU_33340	NC_000964.3	3421465	3421605	-	protein_coding	BSU_33340	BSU33340	sspJ	YP_054593.1	sporulation	small acid-soluble spore protein	2.87399	0.821157	0.000763611	0.0012686	1.60909	0.772693	0.482595	1.06279	1.83826	1.37993	5	12	45	26	2.39575	6.54983	21.8246	14.027
gene-BSU_misc_RNA_91	NC_000964.3	2472880	2473125	+	misc_RNA	BSU_misc_RNA_91	.	pswI	.		proline T-box riboswitch	2.87264	2.83525	1.24061e-09	3.20207e-09	3.58066	2.282	2.14287	2.42112	3.32824	3.83308	43	48	158	215	11.8093	15.0167	43.9213	66.4835
gene-BSU_28060	NC_000964.3	2863294	2864292	-	protein_coding	BSU_28060	BSU28060	spoIIB	NP_390684.1		spatial and temporal regulator of the dissolution of septal peptidoglycan during engulfment (stage II sporulation)	2.87042	2.1162	3.56678e-09	8.93853e-09	2.82367	1.61892	1.79201	1.44583	2.84436	2.80297	31	19	108	97	2.09646	1.46371	7.39285	7.38612
gene-BSU_36720	NC_000964.3	3774400	3774561	-	protein_coding	BSU_36720	BSU36720	ywmE	NP_391553.1		conserved protein of unknown function	2.86698	1.52197	7.55709e-05	0.000136205	2.01891	1.03422	1.28103	0.787415	2.32388	1.71394	18	8	70	37	7.50669	3.80052	29.5486	17.3739
gene-BSU_22670	NC_000964.3	2374881	2375897	-	protein_coding	BSU_22670	BSU22670	trpD	NP_390148.2		anthranilate phosphoribosyltransferase	2.86184	3.00452	8.90849e-13	2.77105e-12	3.88128	2.53721	2.60522	2.4692	3.71532	4.04723	64	50	212	252	4.25158	3.7837	14.255	18.8491
gene-BSU_27160	NC_000964.3	2773890	2777054	-	protein_coding	BSU_27160	BSU27160	cypB	NP_390594.1		cytochrome P450 CYP102A3	2.86093	7.68085	5.26021e-52	5.55543e-51	8.59571	7.08716	7.05321	7.1211	8.53549	8.65594	1659	1523	6465	6528	35.4131	37.0335	139.685	156.898
gene-BSU_27085	NC_000964.3	2766379	2766519	+	protein_coding	BSU_27085	BSU27085	.	YP_009513990.1		hypothetical protein	2.85821	-0.827042	0.0348268	0.0479173	0.800642	0.319375	0.398136	0.240613	0.802495	0.798789	4	2	13	12	1.9166	1.09164	6.30489	6.474
gene-BSU_31230	NC_000964.3	3204067	3206055	-	protein_coding	BSU_31230	BSU31230	tlpB	NP_391001.1		methyl-accepting chemotaxis protein	2.85472	7.99536	3.34341e-35	2.35404e-34	8.71288	7.21528	7.26774	7.16281	8.53571	8.89006	1927	1568	6466	7681	65.4543	60.6708	222.308	293.76
gene-BSU_35870	NC_000964.3	3697639	3697806	-	protein_coding	BSU_35870	BSU35870	edmS	NP_391468.1		factor required extrachromosomal elements maintenance	2.85081	-0.529976	0.015252	0.02194	0.893496	0.361604	0.482595	0.240613	0.937972	0.84902	5	2	16	13	2.01072	0.916197	6.51275	5.88633
gene-BSU_39930	NC_000964.3	4101166	4102365	+	protein_coding	BSU_39930	BSU39930	yxaM	NP_391872.2		putative efflux transporter	2.85018	3.27874	4.96752e-12	1.48488e-11	3.72758	2.4146	2.29075	2.53844	3.90366	3.55149	49	53	244	174	2.75871	3.39909	13.9047	11.0301
gene-BSU_misc_RNA_92	NC_000964.3	2678876	2679014	-	misc_RNA	BSU_misc_RNA_92	.	asrH	.		antitoxin RNA	2.83982	3.95095	7.26342e-18	2.88585e-17	4.59816	3.20398	3.21146	3.19649	4.7357	4.46062	104	90	448	341	50.5487	49.8306	220.403	186.616
gene-BSU_38120	NC_000964.3	3912332	3913513	-	protein_coding	BSU_38120	BSU38120	rodA	NP_391691.1	cwb	glycosyltransferase involved in extension of the lateral walls of the cell	2.83907	8.22813	1.30517e-54	1.49265e-53	9.02618	7.52624	7.48933	7.56315	8.98062	9.07174	2249	2073	8808	8714	128.547	134.974	509.581	560.803
gene-BSU_20760	NC_000964.3	2203111	2203308	-	protein_coding	BSU_20760	BSU20760	yopU	NP_389958.1		hypothetical protein; phage SPbeta	2.83159	1.7407	3.93864e-05	7.27946e-05	2.32973	1.2812	1.02351	1.53888	2.03243	2.62702	13	21	54	84	4.43577	8.16248	18.6501	32.2719
gene-BSU_21880	NC_000964.3	2302727	2303860	-	protein_coding	BSU_21880	BSU21880	ypgR	NP_390071.1		putative lyase or scaffold	2.83123	8.01642	1.85861e-49	1.88134e-48	8.40058	6.90803	6.88787	6.92819	8.3419	8.45927	1478	1331	5651	5694	88.0547	90.3302	340.773	381.957
gene-BSU_21370	NC_000964.3	2256832	2259459	+	protein_coding	BSU_21370	BSU21370	yomG	NP_390020.1		putative DNA wielding protein; SPbeta phage	2.83056	3.17779	2.01278e-13	6.46964e-13	3.94615	2.60558	2.42487	2.7863	3.81843	4.07388	55	65	229	257	1.41393	1.90351	5.95887	7.43906
gene-BSU_39680	NC_000964.3	4073974	4074810	-	protein_coding	BSU_39680	BSU39680	iolI	NP_391847.1		inosose isomerase	2.82544	2.67767	1.91645e-10	5.22668e-10	3.37644	2.10605	1.91869	2.29341	3.33644	3.41643	35	43	159	157	2.8251	3.95377	12.9905	14.2687
gene-BSU_40530	NC_000964.3	4167110	4167592	+	protein_coding	BSU_40530	BSU40530	cotF	NP_391933.1	sporulation	spore coat protein	2.82481	0.55033	0.000427847	0.000722974	1.48861	0.702692	0.778258	0.627125	1.53052	1.44669	9	6	33	28	1.25889	0.956032	4.67219	4.40982
gene-BSU_26810	NC_000964.3	2738308	2739105	+	protein_coding	BSU_26810	BSU26810	murI	NP_390558.1		glutamate racemase	2.81365	4.75218	2.2066e-24	1.11679e-23	5.34244	3.9118	3.97255	3.85106	5.41903	5.26585	185	148	730	608	15.6625	14.2734	62.5566	57.9577
gene-BSU_32380	NC_000964.3	3325078	3325899	-	protein_coding	BSU_32380	BSU32380	yunE	NP_391118.1		putative transporter	2.81229	7.40827	6.23456e-41	5.08092e-40	7.64502	6.17045	6.14644	6.19446	7.75254	7.53751	879	796	3750	2998	72.2451	74.5263	311.97	277.441
gene-BSU_13040	NC_000964.3	1372792	1373991	+	protein_coding	BSU_13040	BSU13040	hmpA	NP_389187.1		flavohemoglobin	2.81	4.29002	6.16623e-19	2.54265e-18	5.0222	3.60019	3.38608	3.81431	5.04426	5.00015	119	144	559	503	6.69972	9.23527	31.8555	31.8858
gene-BSU_40930	NC_000964.3	4201070	4203073	-	protein_coding	BSU_40930	BSU40930	yyaE	NP_391973.1		putative oxidoreductase (molybdoenzyme)	2.80939	8.49815	5.83534e-55	6.80516e-54	8.95291	7.46796	7.43141	7.50452	8.98094	8.92487	2160	1990	8810	7869	72.8194	76.4229	300.63	298.698
gene-BSU_01750	NC_000964.3	196213	197034	+	protein_coding	BSU_01750	BSU01750	cdaA	NP_388056.2		diadenylate cyclase	2.80847	8.48719	7.24246e-55	8.42241e-54	9.17325	7.68856	7.66169	7.71543	9.12663	9.21986	2536	2305	9748	9658	208.434	215.808	810.956	893.77
gene-BSU_37920	NC_000964.3	3893441	3893986	+	protein_coding	BSU_37920	BSU37920	gerQ	NP_391671.1	sporulation	inner spore coat protein	2.80427	0.723647	0.00145892	0.00235751	1.56969	0.776543	0.84359	0.709495	1.24717	1.8922	10	7	24	44	1.23737	0.986674	3.00588	6.13014
gene-BSU_39690	NC_000964.3	4074896	4075765	-	protein_coding	BSU_39690	BSU39690	iolH	NP_391848.1		putative sugar-phosphate epimerase/isomerase	2.80156	2.2935	1.39831e-08	3.37551e-08	2.9736	1.78934	1.79201	1.78667	3.10649	2.8407	31	27	133	100	2.40732	2.38843	10.4541	8.74361
gene-BSU_09920	NC_000964.3	1066077	1068968	+	protein_coding	BSU_09920	BSU09920	sbcE	NP_388873.1	DNA damage	ATPase involved in DNA double strand break repair and recombination	2.79944	8.75977	1.92758e-52	2.05147e-51	8.80504	7.32671	7.3431	7.31033	8.86441	8.74568	2031	1738	8125	6948	47.4463	46.2508	192.123	182.756
gene-BSU_36150	NC_000964.3	3722786	3723331	-	protein_coding	BSU_36150	BSU36150	ywqN	NP_391496.1	redox reactions	putative oxidoreductase	2.79823	4.89098	2.00951e-26	1.08608e-25	5.4156	3.98713	4.04378	3.93049	5.3996	5.43161	195	157	720	684	24.1287	22.1297	90.1765	95.2958
gene-BSU_10450	NC_000964.3	1119162	1120631	-	protein_coding	BSU_10450	BSU10450	yhjB	NP_388926.1		putative Na+/metabolite cotransporter	2.79787	1.66828	2.42994e-06	4.96298e-06	2.46967	1.37919	1.13209	1.62629	2.48005	2.4593	15	23	80	73	0.68939	1.20415	3.72157	3.7776
gene-BSU_19520	NC_000964.3	2124850	2126184	-	protein_coding	BSU_19520	BSU19520	yojA	NP_389833.1	ion homeostasis	putative H+/anion permease	2.78755	1.06437	2.36878e-05	4.46574e-05	1.89641	0.970083	1.07882	0.861341	1.94934	1.84348	14	9	50	42	0.708497	0.518835	2.56119	2.3932
gene-BSU_29580	NC_000964.3	3025748	3026953	-	protein_coding	BSU_29580	BSU29580	trmG	NP_390836.2		persulfide ATP pyrophosphatase involved in tRNA modification	2.78542	8.5998	8.25984e-56	9.71469e-55	9.08952	7.61589	7.64461	7.58718	9.10235	9.07669	2506	2108	9585	8744	140.386	134.521	543.498	551.535
gene-BSU_39470	NC_000964.3	4056870	4058012	-	protein_coding	BSU_39470	BSU39470	sndB	NP_391826.2		N-acetyl-sulfur-metabolite deacetylase	2.78414	5.09931	1.87679e-13	6.04191e-13	5.26571	3.87761	3.85072	3.90449	4.99072	5.5407	169	154	538	739	9.98922	10.3691	32.1877	49.1823
gene-BSU_35600	NC_000964.3	3656752	3658203	-	protein_coding	BSU_35600	BSU35600	tuaB	NP_391440.1	cwb	putative exporter involved in biosynthesis of teichuronic acid	2.78186	3.16065	1.94165e-12	5.91932e-12	3.74353	2.44961	2.52784	2.37139	3.89813	3.58892	60	46	243	179	2.79175	2.43814	11.4444	9.37771
gene-BSU_35770	NC_000964.3	3683438	3684766	+	protein_coding	BSU_35770	BSU35770	tagC	NP_391458.1		putative polyglycerol phosphate assembly and export protein (teichoic acid biosynthesis)	2.77183	4.90356	4.11321e-26	2.20009e-25	5.3903	3.97584	4.02981	3.92187	5.37394	5.40667	193	156	707	672	9.81123	9.03374	36.3788	38.464
gene-BSU_28780	NC_000964.3	2944983	2945672	-	protein_coding	BSU_28780	BSU28780	araD	NP_390756.1		L-ribulose-5-phosphate 4-epimerase	2.7706	0.0452717	0.00276877	0.00434358	1.20299	0.542381	0.637988	0.446775	1.24717	1.15881	7	4	24	20	0.685394	0.446148	2.37857	2.20491
gene-BSU_21910	NC_000964.3	2305378	2306283	+	protein_coding	BSU_21910	BSU21910	metAA	NP_390074.2		homoserine O-acetyltransferase	2.76921	6.52416	4.90247e-41	4.01111e-40	7.28473	5.8291	5.89616	5.76205	7.249	7.32047	737	587	2640	2577	54.9579	49.863	199.264	216.37
gene-BSU_05450	NC_000964.3	593407	594096	-	protein_coding	BSU_05450	BSU05450	ydfK	NP_388426.1		putative integral inner membrane protein	2.76855	2.81828	7.42815e-11	2.08727e-10	3.47625	2.20601	2.38153	2.03048	3.60428	3.34821	53	34	195	149	5.18941	3.79226	19.3259	16.4266
gene-BSU_40640	NC_000964.3	4177756	4178145	-	protein_coding	BSU_40640	BSU40640	yybH	NP_391944.1		conserved hypothetical protein	2.76746	1.35693	2.66623e-06	5.42951e-06	2.28931	1.26233	1.07882	1.44583	2.1855	2.39312	14	19	62	69	2.42524	3.74936	10.8713	13.4584
gene-BSU_03040	NC_000964.3	327618	329597	+	protein_coding	BSU_03040	BSU03040	amyE	NP_388186.2		alpha-amylase	2.76721	5.51449	1.70304e-23	8.34388e-23	6.01309	4.59304	4.52903	4.65704	6.17862	5.84756	278	267	1248	918	9.48573	10.378	43.1025	35.2686
gene-BSU_05710	NC_000964.3	616672	617934	+	protein_coding	BSU_05710	BSU05710	spoL	NP_388452.2	sporulation	spore cortex lytic enzyme	2.7594	5.00143	3.65626e-24	1.84147e-23	5.40137	3.99488	4.05071	3.93905	5.4758	5.32694	196	158	760	635	10.4844	9.62769	41.1494	38.2455
gene-BSU_04990	NC_000964.3	545595	545975	+	protein_coding	BSU_04990	BSU04990	yddJ	NP_388380.1		ICEBs1 mobile element: putative lipoprotein of unknown function	2.75714	-0.530094	0.0132849	0.019244	0.963987	0.422455	0.398136	0.446775	0.937972	0.990002	4	4	16	16	0.709294	0.807985	2.87176	3.19452
gene-BSU_26240	NC_000964.3	2692645	2692851	-	protein_coding	BSU_26240	BSU26240	yqaO	NP_390501.1		conserved phage protein of unknown function; skin element	2.7559	-0.43677	0.0113467	0.0166167	1.04168	0.468951	0.398136	0.539766	1.13884	0.944522	4	5	21	15	1.30551	1.85895	6.93749	5.51228
gene-BSU_26830	NC_000964.3	2741357	2742112	-	protein_coding	BSU_26830	BSU26830	zinT	NP_390560.1		lipoprotein buffering protein for Zn2+ transport	2.74942	2.31594	2.26222e-09	5.74224e-09	3.15036	1.93245	2.11668	1.74822	3.25228	3.04843	42	26	149	118	3.75335	2.64679	13.4778	11.8733
gene-BSU_22230	NC_000964.3	2336933	2337439	-	protein_coding	BSU_22230	BSU22230	ypqE	NP_390105.1		putative phosphotransferase system enzyme IIA component	2.74457	3.98197	5.91696e-08	1.37157e-07	4.38439	3.10028	3.1865	3.01405	3.93639	4.83238	102	78	250	446	13.592	11.8401	33.7198	66.9171
gene-BSU_24680	NC_000964.3	2556512	2556895	-	protein_coding	BSU_24680	BSU24680	comGF	NP_390348.1		component of the DNA transport pilin platform	2.74258	-0.578231	0.0338557	0.0466276	0.776571	0.327898	0.308423	0.347373	0.754353	0.798789	3	3	12	12	0.527814	0.601254	2.137	2.37717
gene-BSU_35430	NC_000964.3	3640285	3640551	-	protein_coding	BSU_35430	BSU35430	flgM	NP_391423.1		anti-sigma factor repressor of sigma(D)-dependent transcription	2.73985	5.78944	1.78045e-21	8.0558e-21	6.59235	5.17869	5.16826	5.18912	6.38043	6.80428	440	391	1438	1797	111.335	112.703	368.299	511.973
gene-BSU_09510	NC_000964.3	1028511	1029587	-	protein_coding	BSU_09510	BSU09510	asiMA	NP_388832.1		negative regulator of the activity of sigma-M	2.73843	8.37539	1.44853e-53	1.59069e-52	9.13256	7.68375	7.66395	7.70355	9.11178	9.15333	2540	2286	9648	9222	159.334	163.354	612.597	651.358
gene-BSU_24990	NC_000964.3	2580715	2581617	-	protein_coding	BSU_24990	BSU24990	pstS	NP_390378.1		phosphate ABC transporter (phosphate binding lipoprotein)	2.73363	2.08537	9.32213e-09	2.28095e-08	2.96701	1.80248	1.85674	1.74822	2.83282	3.1012	33	26	107	123	2.46898	2.21592	8.10307	10.3616
gene-BSU_05240	NC_000964.3	571389	572780	+	protein_coding	BSU_05240	BSU05240	ydeL	NP_388405.1		putative PLP-dependent transcriptional regulator	2.73238	3.9787	5.63944e-15	1.95048e-14	4.66743	3.3045	3.08209	3.52691	4.75418	4.58068	94	116	454	372	4.56226	6.41338	22.3033	20.3289
gene-BSU_01810	NC_000964.3	203729	204364	+	protein_coding	BSU_01810	BSU01810	adaA	NP_388062.1		methylphosphotriester-DNA alkyltransferase and transcriptional regulator (AraC/XylS family)	2.73043	-0.0217444	0.00599951	0.00909816	1.25727	0.578301	0.709827	0.446775	1.10084	1.4137	8	4	20	27	0.849814	0.484029	2.15043	3.22936
gene-BSU_09640	NC_000964.3	1038909	1040024	+	protein_coding	BSU_09640	BSU09640	mscY	NP_388845.1		small conductance mechano-sensitive channel	2.7292	7.67963	2.07561e-43	1.78649e-42	7.98842	6.55308	6.55272	6.55344	8.0858	7.89104	1169	1024	4729	3835	70.7687	70.6161	289.773	261.403
gene-BSU_15310	NC_000964.3	1603779	1604708	+	protein_coding	BSU_15310	BSU15310	spoIIGA	NP_389414.1		protease processing pro-sigma-E	2.72703	1.33572	2.55599e-05	4.79901e-05	1.94857	1.03877	1.07882	0.998716	2.12999	1.76716	14	11	59	39	1.01704	0.910286	4.33833	3.19001
gene-BSU_38370	NC_000964.3	3937135	3937515	+	protein_coding	BSU_38370	BSU38370	glxA	NP_391716.1		glyoxalase I; hemithioacetal-bacillithiol lactoyl-bacillithiol formation	2.72594	6.61063	2.00943e-29	1.19526e-28	7.17288	5.75102	5.79657	5.70547	7.00596	7.33981	687	564	2228	2612	121.821	113.926	399.893	521.505
gene-BSU_14740	NC_000964.3	1544603	1544896	+	protein_coding	BSU_14740	BSU14740	sigQ	NP_389357.1		anti-SigP(YlaC) sigma factor	2.72189	2.62591	1.19712e-09	3.09562e-09	3.10394	1.9109	2.03513	1.78667	2.99697	3.21091	39	27	122	134	8.96207	7.06781	28.377	34.6711
gene-BSU_04720	NC_000964.3	522414	522896	+	protein_coding	BSU_04720	BSU04720	rsbW	NP_388353.1		switch protein/serine kinase and anti-sigma factor (inhibitory sigma-B binding protein)	2.7173	6.67023	2.70935e-18	1.08795e-17	7.2024	5.79932	5.88068	5.71796	6.9274	7.4774	729	569	2109	2875	101.97	90.6637	298.595	452.794
gene-BSU_05010	NC_000964.3	547306	548481	+	protein_coding	BSU_05010	BSU05010	rapI	NP_388382.1		ICEBs1 mobile element: response regulator aspartate phosphatase	2.71102	2.6948	5.30877e-10	1.40616e-09	3.44037	2.21793	2.09	2.34586	3.57686	3.30388	41	45	191	144	2.35542	2.94492	11.1066	9.31462
gene-BSU_09110	NC_000964.3	984901	985731	+	protein_coding	BSU_09110	BSU09110	yhcJ	NP_388792.2		putative ABC transporter (binding lipoprotein)	2.71094	8.42334	1.02312e-52	1.09451e-51	8.94197	7.50789	7.52648	7.4893	8.94252	8.94142	2308	1969	8578	7960	187.64	182.353	705.892	728.656
gene-BSU_33540	NC_000964.3	3445442	3446077	-	protein_coding	BSU_33540	BSU33540	azoRB	NP_391234.1	ROS	NADH:dichloroindophenol oxidoreductase (2-methylhydroquinone resistance)	2.69936	5.14391	1.04164e-27	5.83546e-27	5.62283	4.23896	4.23243	4.24549	5.6305	5.61515	224	198	848	779	23.7948	23.9594	91.1784	93.1731
gene-BSU_31330	NC_000964.3	3219837	3220241	-	protein_coding	BSU_31330	BSU31330	yugN	NP_391011.1		conserved protein of unknown function	2.69463	1.91643	6.30059e-08	1.45561e-07	2.67261	1.57312	1.65314	1.49311	2.63432	2.7109	27	20	91	90	4.50401	3.80052	15.3653	16.9043
gene-BSU_33690	NC_000964.3	3458066	3459766	+	protein_coding	BSU_33690	BSU33690	yvaQ	NP_391249.1		putative methyl-accepting transducer	2.69413	7.61934	8.80928e-46	8.14072e-45	8.27121	6.85036	6.83965	6.86108	8.21258	8.32983	1429	1270	5165	5204	56.7569	57.4603	207.644	232.725
gene-BSU_00260	NC_000964.3	36478	37638	+	protein_coding	BSU_00260	BSU00260	yaaN	NP_387907.1		putative toxic compound resistance protein	2.69123	6.34629	4.1948e-35	2.94347e-34	7.13585	5.72518	5.77789	5.67248	7.05025	7.22146	678	551	2298	2405	39.4538	36.5248	135.354	157.577
gene-BSU_36210	NC_000964.3	3727697	3728119	-	protein_coding	BSU_36210	BSU36210	ywqH	NP_391502.1		conserved protein of unknown function	2.69063	2.25992	2.68266e-07	5.92015e-07	2.8621	1.73219	1.49946	1.96492	2.68656	3.03765	23	32	95	117	3.67349	5.82207	15.3581	21.0405
gene-BSU_28910	NC_000964.3	2955209	2955649	-	protein_coding	BSU_28910	BSU28910	pftA	NP_390769.1		pyruvate uptake system subunit A	2.68453	1.66257	4.20992e-07	9.12517e-07	2.58097	1.49975	1.65314	1.34636	2.68656	2.47537	27	17	95	74	4.13634	2.96673	14.7312	12.7645
gene-BSU_13320	NC_000964.3	1397938	1398093	+	protein_coding	BSU_13320	BSU13320	ykzB	NP_389215.1		conserved protein of unknown function	2.67581	-0.242566	0.0190678	0.0271741	0.939003	0.401498	0.562383	0.240613	0.980445	0.897561	6	2	17	14	2.59847	0.986674	7.45208	6.82674
gene-BSU_10530	NC_000964.3	1126400	1127452	-	protein_coding	BSU_10530	BSU10530	ntdC	NP_388934.2		biosynthesis of neotrehalosadiamine (3,3'-diamino-3,3'-dideoxy-alpha,beta-trehalose), glucose-6-P 3-dehydrogenase; kanosamine biosynthesis (recent HGT island)	2.66937	3.35051	1.03065e-14	3.52926e-14	3.96449	2.69444	2.66066	2.72821	3.93099	3.99799	67	62	249	243	4.2987	4.53139	16.1705	17.5545
gene-BSU_40190	NC_000964.3	4128119	4130044	+	protein_coding	BSU_40190	BSU40190	fbp	NP_391899.2		fructose-1,6-bisphosphatase	2.66674	8.58864	5.65221e-40	4.47422e-39	8.82833	7.42392	7.39918	7.44866	8.95322	8.70343	2112	1914	8642	6747	74.0847	76.481	306.84	266.48
gene-BSU_34730	NC_000964.3	3568527	3569291	-	protein_coding	BSU_34730	BSU34730	yvcN	NP_391353.1		putative arylamine N-acetyltransferase	2.66451	8.56351	7.41632e-47	7.07455e-46	8.84224	7.4342	7.43935	7.42904	8.88552	8.79896	2172	1888	8245	7210	191.818	189.937	737.026	716.942
gene-BSU_05610	NC_000964.3	604736	606379	-	protein_coding	BSU_05610	BSU05610	vmlR	NP_388442.1		ATP-binding cassette efflux transporter	2.66216	4.77295	2.35106e-21	1.06028e-20	5.39566	4.03091	4.15734	3.90449	5.31708	5.47424	212	154	679	705	8.71215	7.2092	28.2437	32.621
gene-BSU_17390	NC_000964.3	1871089	1872078	+	protein_coding	BSU_17390	BSU17390	nrdF	NP_389621.1		ribonucleoside-diphosphate reductase (minor subunit)	2.66106	10.2415	2.0863e-44	1.85748e-43	10.5743	9.16753	9.18257	9.15248	10.6784	10.4702	7301	6260	28613	22998	498.24	486.639	1976.43	1767.12
gene-BSU_13810	NC_000964.3	1447662	1447847	-	protein_coding	BSU_13810	BSU13810	ykvS	NP_389264.2		conserved protein of unknown function (HGT island)	2.66045	3.68215	1.57384e-10	4.32648e-10	4.25271	2.97671	2.81522	3.1382	3.98935	4.51608	76	86	260	355	27.6053	35.5839	95.5903	145.186
gene-BSU_36020	NC_000964.3	3711498	3712406	+	protein_coding	BSU_36020	BSU36020	alsR	NP_391483.1		transcriptional regulator controlling alsSD, ictEP expression (LysR family)	2.65509	6.36562	1.43893e-33	9.65508e-33	6.85352	5.46367	5.52509	5.40225	6.90277	6.80428	567	455	2073	1797	42.1415	38.5226	155.951	150.381
gene-BSU_17240	NC_000964.3	1860014	1860370	-	protein_coding	BSU_17240	BSU17240	ymzB	NP_389606.3		conserved protein of unknown function involved in ethanol resistance	2.65373	1.12631	2.38206e-05	4.48873e-05	1.97572	1.07081	1.07882	1.06279	2.0121	1.93934	14	12	53	46	2.64942	2.58691	10.1522	9.80166
gene-BSU_17380	NC_000964.3	1868969	1871071	+	protein_coding	BSU_17380	BSU17380	nrdE	NP_389620.1		ribonucleoside-diphosphate reductase (major subunit)	2.65101	11.6119	4.38258e-51	4.52465e-50	12.0028	10.5979	10.6039	10.5919	12.0585	11.9472	19576	16997	74503	64048	628.892	622.015	2422.63	2316.74
gene-BSU_23190	NC_000964.3	2423383	2424531	-	protein_coding	BSU_23190	BSU23190	dacB	NP_390200.1	sporulation	D-alanyl-D-alanine carboxypeptidase (penicillin-binding protein 5*) (required for spore cortex)	2.64825	4.71318	6.19671e-22	2.85366e-21	5.22539	3.88043	3.92806	3.8328	5.16656	5.28423	179	146	610	616	10.525	9.77915	36.3047	40.7822
gene-BSU_40560	NC_000964.3	4169166	4169612	-	protein_coding	BSU_40560	BSU40560	yybP	NP_391936.1		putative manganese-binding lipoprotein	2.63995	3.08063	1.48121e-10	4.07999e-10	3.55042	2.34395	2.2187	2.4692	3.38468	3.71616	46	50	165	197	6.95251	8.60856	25.2424	33.525
gene-BSU_10780	NC_000964.3	1156504	1157091	-	protein_coding	BSU_10780	BSU10780	yisN	NP_388959.1		conserved hypothetical protein	2.63992	-0.224369	0.00627077	0.00947827	1.16847	0.553815	0.398136	0.709495	1.13884	1.1981	4	7	21	21	0.459593	0.916197	2.44228	2.71677
gene-BSU_05850	NC_000964.3	630170	630883	+	protein_coding	BSU_05850	BSU05850	gmuR	NP_388466.1		transcriptional regulator (GntR family)	2.63774	4.39457	1.89426e-19	7.97785e-19	5.07335	3.74312	3.70012	3.78611	5.02663	5.12006	151	141	552	548	14.2879	15.1981	52.8682	58.3838
gene-BSU_34070	NC_000964.3	3496495	3497610	-	protein_coding	BSU_34070	BSU34070	yvfT	NP_391287.2		two-component sensor histidine kinase [YvfU]	2.63567	4.91006	2.22339e-20	9.73026e-20	5.62682	4.26786	4.38286	4.15285	5.62046	5.63318	250	185	842	789	15.1345	12.7578	51.5943	53.7803
gene-BSU_19550	NC_000964.3	2127813	2128421	+	protein_coding	BSU_19550	BSU19550	noxC	NP_389836.1		water forming NADH oxidase (nitroreductase)	2.63427	9.10685	6.84803e-41	5.56991e-40	9.44197	8.05186	8.01978	8.08394	9.55082	9.33311	3254	2979	13086	10448	360.987	376.462	1469.41	1305.05
gene-BSU_27470	NC_000964.3	2805704	2806228	-	protein_coding	BSU_27470	BSU27470	yrrD	NP_390624.1		conserved protein of unknown function	2.6309	4.62597	2.50729e-13	8.01557e-13	4.75227	3.44862	3.55162	3.34561	4.9539	4.55064	135	101	524	364	17.3726	14.8057	68.2536	52.7415
gene-BSU_35590	NC_000964.3	3655586	3656755	-	protein_coding	BSU_35590	BSU35590	tuaC	NP_391439.1		putative glycosyltransferase (teichuronic acid)	2.6303	3.53055	4.21629e-15	1.46438e-14	4.12611	2.85562	2.92494	2.7863	4.18364	4.06859	83	65	300	256	4.79273	4.27559	17.5343	16.6443
gene-BSU_tRNA_7	NC_000964.3	22292	22384	+	tRNA	BSU_tRNA_7	.	trnSL-Ser1	.		tRNA-Ser	2.62882	5.39538	3.71064e-11	1.05726e-10	5.93578	4.62983	4.66627	4.59339	5.53933	6.33222	307	255	795	1291	223.021	211.021	584.571	1055.97
gene-BSU_39780	NC_000964.3	4085608	4086540	+	protein_coding	BSU_39780	BSU39780	iolS	NP_391857.1		putative aldo-keto reductase	2.62233	8.41484	2.13442e-37	1.5893e-36	8.46362	7.08461	7.0661	7.10312	8.58557	8.34167	1674	1504	6694	5247	121.217	124.061	490.634	427.799
gene-BSU_27880	NC_000964.3	2849569	2850756	+	protein_coding	BSU_27880	BSU27880	nifS	NP_390666.1		desulfurase involved in iron-sulfur clusters for NAD biosynthesis	2.62073	4.16292	5.76663e-15	1.99281e-14	4.63159	3.32345	3.4504	3.19649	4.5648	4.69838	125	90	396	405	7.10861	5.83035	22.7946	25.9328
gene-BSU_26860	NC_000964.3	2744163	2745479	-	protein_coding	BSU_26860	BSU26860	yraO	NP_390563.1		putative citrate transporter	2.62033	3.05219	3.56261e-13	1.12934e-12	3.81551	2.58119	2.62394	2.53844	3.88142	3.7496	65	53	240	202	3.33441	3.09712	12.4617	11.6674
gene-BSU_39500	NC_000964.3	4059488	4060282	-	protein_coding	BSU_39500	BSU39500	yxeM	NP_391829.1		putative ABC transporter (binding lipoprotein)	2.61839	3.81488	1.94863e-09	4.97369e-09	4.24271	2.99121	3.12213	2.86028	3.93099	4.55443	97	69	249	365	8.2432	6.67959	21.4183	34.925
gene-BSU_10390	NC_000964.3	1114057	1115586	-	protein_coding	BSU_10390	BSU10390	yhfW	NP_388920.1	ROS	putative oxidoreductase with Rieske [2Fe-2S] center	2.61722	-0.263006	0.0121687	0.0177389	1.00727	0.4393	0.637988	0.240613	0.980445	1.03409	7	2	17	17	0.309099	0.100602	0.75982	0.845216
gene-BSU_01140	NC_000964.3	134171	135127	+	protein_coding	BSU_01140	BSU01140	ybaC	NP_387995.2		putative proline iminopeptidase	2.61708	7.23764	8.03374e-41	6.52151e-40	7.72049	6.3437	6.368	6.31939	7.6702	7.77078	1027	869	3541	3527	72.5019	69.8837	253.027	280.352
gene-BSU_26940	NC_000964.3	2752167	2752553	-	protein_coding	BSU_26940	BSU26940	yraH	NP_390571.1		putative lyase	2.61333	0.538872	0.00251832	0.00396873	1.59411	0.803368	0.482595	1.12414	1.50165	1.68658	5	13	32	36	0.872871	2.58524	5.65448	7.07623
gene-BSU_19780	NC_000964.3	2148676	2149077	+	protein_coding	BSU_19780	BSU19780	cgeA	NP_389859.1	sporulation	spore outermost layer component	2.60878	-0.263519	0.0128515	0.0186554	0.993928	0.454878	0.562383	0.347373	1.13884	0.84902	6	3	21	13	1.00836	0.574332	3.57229	2.45996
gene-BSU_38470	NC_000964.3	3948555	3949922	+	protein_coding	BSU_38470	BSU38470	eapD	NP_391726.1		exported double-zinc aminopeptidase	2.60413	1.3211	4.01434e-05	7.41606e-05	2.14995	1.1996	0.906091	1.49311	2.0121	2.2878	11	20	53	63	0.543247	1.12515	2.64937	3.5032
gene-BSU_05380	NC_000964.3	585155	585778	-	protein_coding	BSU_05380	BSU05380	ydfE	NP_388419.1		putative flavoprotein	2.60376	2.27546	3.84317e-07	8.36966e-07	3.03712	1.92741	1.85674	1.99807	2.79762	3.27661	33	33	104	141	3.5729	4.07003	11.3973	17.1888
gene-BSU_19749	NC_000964.3	2145820	2146053	-	protein_coding	BSU_19749	BSU19749	yoyG	YP_003097746.2		putative toxin of a type I toxin family (sporulation operon)	2.59684	1.35528	6.12087e-06	1.20899e-05	2.31553	1.33899	1.28103	1.39696	2.30729	2.32377	18	18	69	65	5.19694	5.92004	20.1645	21.1304
gene-BSU_34770	NC_000964.3	3571501	3572388	-	protein_coding	BSU_34770	BSU34770	yvcJ	NP_391357.1		GTPase possibly involved in regulator sRNA degradation	2.5965	8.47629	1.7308e-34	1.19029e-33	8.82798	7.46382	7.47973	7.44791	8.97488	8.68107	2234	1913	8773	6643	169.966	165.795	675.598	569.064
gene-BSU_25110	NC_000964.3	2592003	2592884	-	protein_coding	BSU_25110	BSU25110	yqfU	NP_390390.2		putative integral inner membrane protein	2.59638	6.69908	6.83143e-37	5.04137e-36	7.24412	5.88326	5.87092	5.8956	7.20097	7.28726	724	645	2553	2518	55.4576	56.2807	197.941	217.169
gene-BSU_13170	NC_000964.3	1382677	1383147	-	protein_coding	BSU_13170	BSU13170	guaN	NP_389200.1		guanine deaminase	2.59429	0.989889	0.000196455	0.000342309	1.86388	0.996717	1.13209	0.861341	1.74279	1.98498	15	9	41	48	2.1516	1.47058	5.95273	7.7523
gene-BSU_15640	NC_000964.3	1636131	1637849	-	protein_coding	BSU_15640	BSU15640	fbnA	NP_389447.1		putative tRNA modification protein	2.58982	8.55676	8.19633e-49	8.21618e-48	8.96005	7.59138	7.61685	7.56592	8.96715	8.95295	2458	2077	8726	8024	96.6044	92.9884	347.13	355.079
gene-BSU_31520	NC_000964.3	3237157	3238758	+	protein_coding	BSU_31520	BSU31520	maeL	NP_391030.1		two-component sensor histidine kinase [MaeM]	2.58867	7.2834	1.12425e-38	8.58743e-38	7.89922	6.53297	6.61952	6.44642	7.9033	7.89515	1225	950	4165	3846	51.6612	45.6383	177.789	182.624
gene-BSU_15050	NC_000964.3	1572765	1573790	+	protein_coding	BSU_15050	BSU15050	ylbL	NP_389388.2		putative degradative enzyme	2.58808	7.08967	1.72751e-36	1.26807e-35	7.48162	6.12539	6.13344	6.11735	7.5738	7.38944	871	754	3311	2704	57.3538	56.5578	220.681	200.479
gene-BSU_30020	NC_000964.3	3072401	3072622	+	protein_coding	BSU_30020	BSU30020	ytzE	NP_390880.1		putative transcriptional regulator (DeoR family)	2.57414	3.41912	6.96079e-12	2.0584e-11	4.05504	2.78967	3.0409	2.53844	4.00486	4.10521	91	53	263	263	27.6936	18.3735	81.0133	90.1183
gene-BSU_10490	NC_000964.3	1122175	1122681	+	protein_coding	BSU_10490	BSU10490	sipV	NP_388930.1		type I signal peptidase	2.57279	6.03889	3.82691e-31	2.43745e-30	6.44086	5.10139	5.149	5.05378	6.44725	6.43446	434	355	1507	1387	57.8326	53.8876	203.263	208.103
gene-BSU_01920	NC_000964.3	214175	215407	+	protein_coding	BSU_01920	BSU01920	skfB	NP_388073.2	sporulation	synthesis of sporulation killing factor A	2.57098	3.17094	3.74221e-06	7.51711e-06	3.98805	2.79427	2.62394	2.96459	3.6245	4.3516	65	75	198	315	3.56157	4.6813	10.9813	19.4338
gene-BSU_09380	NC_000964.3	1013411	1013851	-	protein_coding	BSU_09380	BSU09380	nsrR	NP_388819.1		NO-dependent activator of the ResDE regulon (Fe-S NO binding site)	2.56841	5.90502	1.13828e-29	6.82966e-29	6.66224	5.3247	5.33656	5.31285	6.58781	6.73668	496	427	1663	1714	75.9861	74.5174	257.874	295.653
gene-BSU_36140	NC_000964.3	3722568	3722789	-	protein_coding	BSU_36140	BSU36140	ywqO	NP_391495.1		conserved protein of unknown function	2.5673	1.14922	3.68772e-05	6.8432e-05	2.01729	1.11589	1.23307	0.998716	2.07225	1.96234	17	11	56	47	5.17353	3.81336	17.25	16.1048
gene-BSU_22849	NC_000964.3	2391670	2391864	-	protein_coding	BSU_22849	BSU22849	ypzH	YP_003097755.1		conserved protein of unknown function	2.56561	1.63321	1.22944e-05	2.37622e-05	2.5138	1.48507	1.18346	1.78667	2.55222	2.47537	16	27	85	74	5.5434	10.6561	29.8083	28.8674
gene-BSU_31530	NC_000964.3	3238751	3239458	+	protein_coding	BSU_31530	BSU31530	maeM	NP_391031.1		two-component response regulator for malate metabolism [MaeL]	2.55965	7.16819	9.28737e-40	7.29596e-39	7.67489	6.3289	6.37493	6.28287	7.70663	7.64315	1032	847	3632	3227	98.4776	92.07	350.805	346.718
gene-BSU_29030	NC_000964.3	2968260	2968640	-	protein_coding	BSU_29030	BSU29030	ytcD	NP_390781.1		putative transcriptional regulator (HxlR family)	2.55875	2.94252	1.06161e-06	2.2276e-06	3.59952	2.45432	2.48753	2.42112	3.23484	3.96421	58	48	147	237	10.2848	9.69582	26.3843	47.3188
gene-BSU_37440	NC_000964.3	3843001	3844377	-	protein_coding	BSU_37440	BSU37440	ywhL	NP_391624.1		conserved protein of unknown function	2.55871	2.55497	6.67981e-10	1.75695e-09	3.27356	2.1206	2.24312	1.99807	3.25228	3.29485	47	33	149	143	2.30598	1.84437	7.39956	7.89973
gene-BSU_05860	NC_000964.3	630912	631811	+	protein_coding	BSU_05860	BSU05860	gmuE	NP_388467.1		ROK fructokinase; glucomannan utilization protein E	2.5517	4.27547	6.63379e-17	2.53357e-16	4.89475	3.61458	3.48152	3.74764	4.84892	4.94059	128	137	486	482	9.60857	11.7151	36.9273	40.7394
gene-BSU_31050	NC_000964.3	3183867	3185075	-	protein_coding	BSU_31050	BSU31050	gbsB	NP_390983.2		choline dehydrogenase	2.55063	4.34717	1.12359e-16	4.25977e-16	4.76663	3.49463	3.58066	3.40861	4.8801	4.65315	138	106	497	392	7.71159	6.74758	28.1115	24.6644
gene-BSU_01960	NC_000964.3	217697	219040	+	protein_coding	BSU_01960	BSU01960	skfF	NP_388078.2	sporulation	sporulation killing factor biosynthesis and export; ABC transporter (permease)	2.54387	4.06629	3.86751e-11	1.10045e-10	4.72456	3.46783	3.37507	3.56059	4.54371	4.90541	118	119	390	470	5.93163	6.81421	19.8435	26.6017
gene-BSU_32270	NC_000964.3	3316330	3317349	-	protein_coding	BSU_32270	BSU32270	cotNH	NP_391107.1	sporulation	spore coat-associated protein	2.54309	3.11908	1.02613e-11	2.99802e-11	3.82873	2.62061	2.74856	2.49265	3.72784	3.92961	72	51	214	231	4.76896	3.84803	14.3472	17.2275
gene-BSU_28340	NC_000964.3	2898931	2899752	+	protein_coding	BSU_28340	BSU28340	ysnF	NP_390712.3		putative stress response protein	2.54183	0.639009	0.00107371	0.00175629	1.50474	0.752881	0.965996	0.539766	1.53052	1.47895	12	5	33	29	0.986281	0.46813	2.74534	2.68371
gene-BSU_10120	NC_000964.3	1086117	1087178	+	protein_coding	BSU_10120	BSU10120	hemE	NP_388893.1		uroporphyrinogen III decarboxylase	2.53758	9.68145	3.45976e-41	2.85327e-40	10.0162	8.67557	8.60612	8.74502	10.0946	9.93778	4892	4717	19085	15896	311.21	341.829	1228.91	1138.61
gene-BSU_35180	NC_000964.3	3615116	3615346	-	protein_coding	BSU_35180	BSU35180	csbA	NP_391398.1		conserved membrane protein of unknown function	2.53691	4.21769	7.53809e-14	2.48667e-13	4.71477	3.46228	3.36398	3.56059	4.53305	4.89648	117	119	387	467	34.2188	39.6463	114.565	153.785
gene-BSU_misc_RNA_32	NC_000964.3	2095909	2096111	-	misc_RNA	BSU_misc_RNA_32	.	ssrSA	.		6Sa RNA	2.53585	2.78175	7.16683e-09	1.76822e-08	3.30173	2.13889	2.38153	1.89624	3.39256	3.21091	53	30	166	134	17.6389	11.3735	55.9198	50.2133
gene-BSU_29570	NC_000964.3	3025445	3025654	-	protein_coding	BSU_29570	BSU29570	sspA	NP_390835.1	sporulation	small acid-soluble spore protein (alpha-type SASP)	2.53139	5.92121	7.05729e-25	3.62436e-24	6.35581	5.04271	5.12949	4.95594	6.46699	6.24464	428	331	1528	1214	137.694	121.304	497.574	439.754
gene-BSU_19560	NC_000964.3	2128464	2129066	-	protein_coding	BSU_19560	BSU19560	yodD	NP_389837.1		putative hydrolase	2.52715	2.01342	1.67433e-06	3.45722e-06	2.45965	1.47265	1.49946	1.44583	2.50935	2.40995	23	19	82	70	2.57692	2.42496	9.29929	8.83061
gene-BSU_12815	NC_000964.3	1348219	1348356	-	protein_coding	BSU_12815	BSU12815	spoIISC	YP_009513952.1	sporulation	three component toxin / antitoxin / antitoxin SpoIISABC, antitoxin C	2.52672	1.53099	1.66859e-05	3.18047e-05	2.24076	1.3137	1.28103	1.34636	2.38839	2.09314	18	17	74	53	8.8122	9.48065	36.6696	29.2151
gene-BSU_15040	NC_000964.3	1571981	1572763	+	protein_coding	BSU_15040	BSU15040	ylbK	NP_389387.1		putative hydrolase	2.52655	6.99832	3.97217e-39	3.09112e-38	7.46057	6.13553	6.14806	6.123	7.46537	7.45578	880	757	3070	2832	75.9298	74.405	268.121	275.132
gene-BSU_33060	NC_000964.3	3392199	3393296	+	protein_coding	BSU_33060	BSU33060	gerAB	NP_391186.1	sporulation	component of the germination receptor GerA; putative transporter	2.52491	0.403309	0.0022704	0.00359581	1.48836	0.784825	0.637988	0.931663	1.6668	1.30992	7	10	38	24	0.430712	0.700916	2.36665	1.66272
gene-BSU_24670	NC_000964.3	2556137	2556511	-	protein_coding	BSU_24670	BSU24670	comGG	NP_390347.1		component of the DNA transport pilin platform	2.5228	-0.710212	0.0492789	0.066411	0.71958	0.303956	0.482595	0.125317	0.802495	0.636665	5	1	13	9	0.900803	0.205228	2.37064	1.82567
gene-BSU_28770	NC_000964.3	2944187	2945005	-	protein_coding	BSU_28770	BSU28770	araL	NP_390755.1		glycolytic and pentose phosphate intermediates phosphatase	2.52137	-0.0373942	0.0116005	0.0169644	1.12702	0.55486	0.482595	0.627125	0.980445	1.2736	5	6	17	23	0.412456	0.563814	1.41945	2.13626
gene-BSU_08980	NC_000964.3	975231	976409	+	protein_coding	BSU_08980	BSU08980	yhbH	NP_388779.1		factor involved in shape determination	2.51995	3.0776	1.31873e-10	3.65187e-10	3.70022	2.52515	2.40336	2.64693	3.66413	3.73632	54	58	204	200	3.09436	3.78601	11.8323	12.9041
gene-BSU_05870	NC_000964.3	631808	632755	+	protein_coding	BSU_05870	BSU05870	gmuF	NP_388468.1		phosphohexomutase; cupin family	2.51725	3.4003	3.0285e-11	8.6708e-11	4.11305	2.89149	3.05476	2.72821	3.97366	4.25244	92	62	257	293	6.55648	5.03329	18.5387	23.5109
gene-BSU_30500	NC_000964.3	3121538	3122641	-	protein_coding	BSU_30500	BSU30500	tbcS	NP_390928.1		tetraprenyl-beta-curcumene synthase	2.5155	9.08758	5.76023e-35	4.01471e-34	9.3048	7.98368	7.98536	7.98199	9.43903	9.17057	3177	2775	12109	9333	194.419	193.447	750.054	643.076
gene-BSU_13870	NC_000964.3	1455064	1456029	+	protein_coding	BSU_13870	BSU13870	ykvZ	NP_389270.1		putative transcriptional regulator (LacI family)	2.51275	5.86663	9.84016e-27	5.35326e-26	6.10364	4.80534	4.71945	4.89123	6.12638	6.08089	319	316	1203	1082	22.3103	25.1755	85.1612	85.2041
gene-BSU_26420	NC_000964.3	2703150	2704448	-	protein_coding	BSU_26420	BSU26420	yrkQ	NP_390519.1		two-component sensor histidine kinase [YrkP]	2.51134	4.64806	1.08608e-19	4.62113e-19	5.18648	3.91623	3.82669	4.00577	5.17573	5.19722	166	166	614	579	8.63356	9.83484	32.3231	33.9062
gene-BSU_25830	NC_000964.3	2659213	2660340	+	protein_coding	BSU_25830	BSU25830	rapE	NP_390460.2		response regulator aspartate phosphatase; skin element	2.50993	1.01599	0.00277269	0.00434808	1.93435	1.01074	0.482595	1.53888	1.88372	1.98498	5	21	47	48	0.299469	1.43278	2.84933	3.237
gene-BSU_10410	NC_000964.3	1116583	1116816	-	protein_coding	BSU_10410	BSU10410	yhzC	NP_388922.1		conserved protein of unknown function	2.50802	-0.203129	0.0478115	0.0645806	1.04265	0.542381	0.637988	0.446775	0.543909	1.54139	7	4	8	31	2.02103	1.31557	2.33791	10.0776
gene-BSU_18690	NC_000964.3	2039610	2040365	-	protein_coding	BSU_18690	BSU18690	yoaP	NP_389750.1		conserved hypothetical protein	2.50472	1.19509	3.50884e-05	6.52294e-05	2.03014	1.15754	1.13209	1.18299	1.90593	2.15434	15	14	48	56	1.34048	1.42519	4.34183	5.63477
gene-BSU_29290	NC_000964.3	2999717	3000967	-	protein_coding	BSU_29290	BSU29290	sndA	NP_390807.1		S-alkyl-N-acetyl-metabolite deacetylase	2.49894	1.18179	7.30407e-05	0.000131932	1.91162	1.05756	1.18346	0.931663	1.83826	1.98498	16	10	45	48	0.86408	0.615192	2.45985	2.91873
gene-BSU_34460	NC_000964.3	3537507	3539057	+	protein_coding	BSU_34460	BSU34460	levB	NP_391326.1		endolevanase, selectively cleaves the (beta-2,6) fructosyl bonds	2.4944	1.84385	7.72516e-07	1.63759e-06	2.62626	1.6182	1.65314	1.58325	2.69933	2.55319	27	22	96	79	1.1761	1.09164	4.23266	3.87459
gene-BSU_21310	NC_000964.3	2246151	2246480	-	protein_coding	BSU_21310	BSU21310	yozP	NP_390014.1		hypothetical protein; phage SPbeta	2.49295	0.0303132	0.0101942	0.0150245	1.17584	0.594754	0.562383	0.627125	0.937972	1.4137	6	6	16	27	1.22837	1.39928	3.31558	6.22386
gene-BSU_28200	NC_000964.3	2880466	2882790	-	protein_coding	BSU_28200	BSU28200	lonA	NP_390698.1	proteolysis	class III heat-shock ATP-dependent LonA protease	2.49065	10.1263	1.64549e-44	1.47134e-43	10.5095	9.19539	9.20915	9.18164	10.5638	10.4552	7437	6388	26426	22761	216.106	211.451	777.252	744.695
gene-BSU_01950	NC_000964.3	216913	217632	+	protein_coding	BSU_01950	BSU01950	skfE	NP_388077.1	sporulation	sporulation killing factor biosynthesis and export; ABC transporter (binding protein)	2.48852	3.50469	7.54132e-13	2.35631e-12	4.19594	2.98899	3.08209	2.8959	4.08003	4.31185	94	71	278	306	8.82036	7.58917	26.4038	32.3295
gene-BSU_35678	NC_000964.3	3666841	3667059	+	protein_coding	BSU_35678	BSU35678	.	YP_009514004.1		hypothetical protein	2.48455	-0.021606	0.00666873	0.0100468	1.1828	0.588877	0.637988	0.539766	1.24717	1.11842	7	5	24	19	2.15946	1.75709	7.49412	6.59963
gene-BSU_33450	NC_000964.3	3434327	3436651	-	protein_coding	BSU_33450	BSU33450	helD	NP_391225.1		transcription factor	2.47941	7.62721	4.67253e-40	3.72005e-39	7.85704	6.55664	6.5515	6.56178	7.89013	7.82394	1168	1030	4127	3660	33.9399	34.0944	121.385	119.748
gene-BSU_17720	NC_000964.3	1905809	1906207	+	protein_coding	BSU_17720	BSU17720	yndA	NP_389655.1		putative exported protein of unknown function	2.47918	0.53886	0.00239228	0.00378017	1.4235	0.722929	0.906091	0.539766	1.50165	1.34535	11	5	32	25	1.86256	0.964418	5.48442	4.76626
gene-BSU_30580	NC_000964.3	3131446	3132219	-	protein_coding	BSU_30580	BSU30580	ytmA	NP_390936.1		putative esterase	2.47707	4.82178	2.8312e-20	1.23381e-19	5.21149	3.95572	4.01571	3.89572	5.17573	5.24725	191	153	614	600	16.6718	15.2131	54.2476	58.9686
gene-BSU_35040	NC_000964.3	3598040	3601909	-	protein_coding	BSU_35040	BSU35040	yvnB	NP_391384.1		putative exported hydrolase	2.47156	6.13254	1.49233e-29	8.9152e-29	6.45719	5.17552	5.18726	5.16378	6.42051	6.49388	446	384	1479	1446	7.78601	7.6364	26.1343	28.4228
gene-BSU_11950	NC_000964.3	1267129	1267413	+	protein_coding	BSU_11950	BSU11950	yjcQ	NP_389077.1		conserved hypothetical protein; phage island	2.46129	1.89431	1.36752e-06	2.84214e-06	2.85667	1.82762	1.72425	1.93099	2.68656	3.02678	29	31	95	116	6.87455	8.37115	22.7946	30.9616
gene-BSU_28330	NC_000964.3	2898292	2898747	+	protein_coding	BSU_28330	BSU28330	ysnE	NP_390711.1		putative indole acetic acid N-acetyltransferase	2.46104	1.21313	0.00072527	0.00120636	1.86651	1.05756	1.18346	0.931663	1.55883	2.17418	16	10	34	57	2.37053	1.68773	5.09879	9.50868
gene-BSU_01935	NC_000964.3	215404	216894	+	protein_coding	BSU_01935	BSU01935	skfC	YP_003097671.1	sporulation	sporulation killing factor biosynthesis and export	2.46025	3.97778	1.61653e-13	5.22846e-13	4.65657	3.43391	3.56137	3.30644	4.51871	4.79443	136	98	383	434	6.16244	5.05844	17.5661	22.1423
gene-BSU_18596	NC_000964.3	2028854	2028976	+	protein_coding	BSU_18596	BSU18596	.	YP_009513963.1		conserved hypothetical protein	2.45695	-0.0924522	0.00615905	0.00931961	1.24278	0.632556	0.637988	0.627125	1.21195	1.2736	7	6	23	23	3.84489	3.75417	12.7872	14.2244
gene-BSU_02710	NC_000964.3	292881	293264	-	protein_coding	BSU_02710	BSU02710	yczC	NP_388153.1		putative integral membrane protein of unknown function	2.45627	1.66674	3.61534e-05	6.71489e-05	2.23522	1.3369	1.32744	1.34636	2.4196	2.05084	19	17	76	51	3.34282	3.40711	13.5343	10.103
gene-BSU_06400	NC_000964.3	697538	698092	+	protein_coding	BSU_06400	BSU06400	yebE	NP_388521.2		conserved hypothetical protein	2.45566	3.96438	1.20118e-13	3.91876e-13	4.45904	3.25968	3.14823	3.37114	4.57523	4.34286	99	103	399	313	12.0513	14.2828	49.1624	42.9004
gene-BSU_20400	NC_000964.3	2185504	2186418	-	protein_coding	BSU_20400	BSU20400	yorF	NP_389922.1		conserved hypothetical protein; phage SPbeta	2.45327	1.59533	1.55855e-05	2.97895e-05	2.30513	1.36949	1.49946	1.23953	2.16723	2.44303	23	15	61	72	1.69823	1.26165	4.55892	5.98579
gene-BSU_misc_RNA_78	NC_000964.3	2410581	2410888	-	misc_RNA	BSU_misc_RNA_78	.	fswB	.		flavin mononucleotide riboswitch	2.45106	3.88687	7.61772e-12	2.24306e-11	4.09305	2.91215	2.7314	3.09289	4.06036	4.12573	71	83	274	267	15.5739	20.7394	60.835	65.9433
gene-BSU_07480	NC_000964.3	820867	822330	+	protein_coding	BSU_07480	BSU07480	yfmG	NP_388629.1		putative enzyme	2.44941	3.3888	1.37134e-13	4.45282e-13	4.02269	2.84979	2.89444	2.80515	4.02529	4.02008	81	66	267	247	3.73796	3.46953	12.4716	12.8341
gene-BSU_23650	NC_000964.3	2461621	2461860	-	protein_coding	BSU_23650	BSU23650	yqkC	NP_390246.1		conserved protein of unknown function	2.44878	5.67638	8.73935e-27	4.77321e-26	6.16219	4.89844	4.91449	4.88238	6.13228	6.1921	367	314	1208	1170	103.311	100.69	344.199	370.839
gene-BSU_25920	NC_000964.3	2665903	2666796	-	protein_coding	BSU_25920	BSU25920	yqxG	NP_390469.1		putative phage-related lytic exoenzyme; skin element	2.44814	0.973646	0.000203805	0.000354667	1.84225	1.04507	0.965996	1.12414	1.97057	1.71394	12	13	51	37	0.906849	1.11911	3.90109	3.14829
gene-BSU_14250	NC_000964.3	1494403	1495368	-	protein_coding	BSU_14250	BSU14250	sppO	NP_389308.1		spore protein cse15	2.44584	0.0789523	0.021495	0.0303615	1.07336	0.551074	0.562383	0.539766	1.34793	0.798789	6	5	27	12	0.419629	0.398347	1.91135	0.944962
gene-BSU_30160	NC_000964.3	3085800	3087296	-	protein_coding	BSU_30160	BSU30160	ytcQ	NP_390894.3		putative ABC transporter (binding lipoprotein)	2.43713	3.65346	4.16924e-12	1.24896e-11	3.87977	2.72055	2.81522	2.62588	3.84165	3.91789	76	57	233	229	3.42991	2.93036	10.6436	11.6365
gene-BSU_24830	NC_000964.3	2567360	2568490	-	protein_coding	BSU_24830	BSU24830	yqgT	NP_390363.1		putative d,l-endopeptidase	2.43254	5.92761	1.6489e-24	8.38629e-24	6.41373	5.1539	5.04521	5.26258	6.35946	6.468	403	412	1417	1420	24.0732	28.0351	85.6763	95.5072
gene-BSU_18500	NC_000964.3	2018554	2019270	-	protein_coding	BSU_18500	BSU18500	yoxD	NP_389732.1	membrane stress	putative oxido-reductase	2.42791	9.72061	1.10635e-38	8.46636e-38	9.50134	8.22556	8.2679	8.18322	9.57473	9.42795	3867	3192	13305	11159	364.373	342.619	1268.96	1183.9
gene-BSU_30510	NC_000964.3	3122662	3123441	-	protein_coding	BSU_30510	BSU30510	ytpA	NP_390929.1		phospholipase component of bacilysocin synthesis or export	2.4277	9.12346	9.80272e-36	7.0457e-35	9.32687	8.05459	8.05253	8.05666	9.43522	9.21852	3329	2923	12077	9649	288.344	288.405	1058.81	941.018
gene-BSU_11139	NC_000964.3	1190036	1190233	-	protein_coding	BSU_11139	BSU11139	yizC	YP_003097702.1		conserved hypothetical protein; genus orphan	2.42224	5.38784	3.33942e-23	1.61888e-22	5.79364	4.55111	4.61574	4.48648	5.83384	5.75344	296	236	979	859	100.999	91.7308	338.12	330.018
gene-BSU_36170	NC_000964.3	3724420	3725136	-	protein_coding	BSU_36170	BSU36170	nfi	NP_391498.2		endonuclease V	2.42108	6.19089	1.40207e-28	8.17543e-28	6.62384	5.36888	5.30791	5.42984	6.64916	6.59853	486	464	1736	1556	45.794	49.8043	165.571	165.082
gene-BSU_10510	NC_000964.3	1124438	1124965	+	protein_coding	BSU_10510	BSU10510	yhjH	NP_388932.1		putative transcriptional regulator	2.41923	4.29494	2.18042e-16	8.17657e-16	4.98226	3.7674	3.82669	3.70812	4.96716	4.99737	166	133	529	502	21.2405	19.3859	68.5133	72.3236
gene-BSU_36190	NC_000964.3	3725600	3727408	-	protein_coding	BSU_36190	BSU36190	rttN	NP_391500.1		putative ribonuclease toxin	2.41843	6.13694	2.54809e-29	1.50917e-28	6.63551	5.38044	5.42192	5.33896	6.65244	6.61857	527	435	1740	1578	19.6817	18.5063	65.7755	66.3558
gene-BSU_31920	NC_000964.3	3276955	3278223	+	protein_coding	BSU_31920	BSU31920	adeR	NP_391070.2		transcriptional activator (AdeR-alanine)	2.40846	6.12531	1.23809e-27	6.90794e-27	6.50974	5.26209	5.31368	5.21049	6.54246	6.47701	488	397	1611	1429	25.9806	24.0767	86.8135	85.6605
gene-BSU_10070	NC_000964.3	1080150	1081340	-	protein_coding	BSU_10070	BSU10070	sndC	NP_388888.2		N-acetyl amino acid acetylase, promiscuous activity	2.40555	4.68027	3.73334e-17	1.44449e-16	5.36872	4.15153	4.06448	4.23858	5.43056	5.30687	198	197	736	626	11.2317	12.7298	42.259	39.9828
gene-BSU_16670	NC_000964.3	1737834	1738784	+	protein_coding	BSU_16670	BSU16670	ribC	NP_389549.1		bifunctional riboflavin kinase FAD synthase	2.40478	8.93857	2.78433e-41	2.30542e-40	9.4271	8.16378	8.18918	8.13839	9.41878	9.43542	3661	3094	11940	11217	260.082	250.385	858.573	897.235
gene-BSU_10090	NC_000964.3	1082870	1083184	-	protein_coding	BSU_10090	BSU10090	yhgB	NP_388890.1		hypothetical protein	2.4043	3.18678	1.14152e-08	2.77504e-08	3.52354	2.423	2.42487	2.42112	3.54183	3.50525	55	48	186	168	11.7962	11.7273	40.379	40.5704
gene-BSU_17140	NC_000964.3	1788695	1789942	+	protein_coding	BSU_17140	BSU17140	pksF	NP_389594.2		decarboxylase converting malonyl-S-AcpK to acetyl-S-AcpK for bacillaene-related polyketide synthesis	2.40337	0.0936284	0.00827302	0.0123158	1.22415	0.632556	0.637988	0.627125	1.21195	1.23634	7	6	23	22	0.378944	0.370003	1.26028	1.34097
gene-BSU_31590	NC_000964.3	3246152	3246367	-	protein_coding	BSU_31590	BSU31590	yufS	NP_391037.1		putative bacteriocin	2.4023	0.683423	0.00263878	0.00415046	1.50331	0.815502	0.84359	0.787415	1.34793	1.65868	10	8	27	35	3.12779	2.85039	8.54798	12.3261
gene-BSU_13950	NC_000964.3	1463628	1465595	+	protein_coding	BSU_13950	BSU13950	mcpC	NP_389278.2		methyl-accepting chemotaxis protein	2.39342	6.84439	1.85074e-26	1.00289e-25	7.61048	6.35645	6.48139	6.23152	7.54136	7.6796	1112	817	3237	3310	38.1743	31.9496	112.479	127.942
gene-BSU_35440	NC_000964.3	3640632	3641051	-	protein_coding	BSU_35440	BSU35440	yvyF	NP_391424.1		putative transcriptional regulator of flagella formation	2.37937	6.05781	2.0338e-15	7.21502e-15	6.77028	5.55898	5.53006	5.5879	6.51744	7.02311	569	519	1583	2094	91.528	95.1013	257.742	379.26
gene-BSU_14330	NC_000964.3	1501658	1503472	+	protein_coding	BSU_14330	BSU14330	yknV	NP_389316.1		putative ABC transporter (ATP-binding protein)	2.37384	2.57994	3.80446e-09	9.51114e-09	3.31564	2.25306	2.26713	2.23898	3.33644	3.29485	48	41	159	143	1.78672	1.7385	5.99065	5.99335
gene-BSU_28790	NC_000964.3	2945689	2947371	-	protein_coding	BSU_28790	BSU28790	araB	NP_390757.1		L-ribulokinase	2.37252	1.2095	0.00010582	0.000188996	2.00969	1.18323	1.18346	1.18299	2.0121	2.00727	16	14	53	49	0.642284	0.640195	2.1535	2.21474
gene-BSU_40860	NC_000964.3	4196350	4196730	-	protein_coding	BSU_40860	BSU40860	yyaH	NP_391966.1		putative C-S lyase	2.36741	1.10324	0.00118269	0.00192239	2.0304	1.21259	1.07882	1.34636	1.79132	2.26948	14	17	43	62	2.48253	3.43393	7.71786	12.3788
gene-BSU_40630	NC_000964.3	4176900	4177688	-	protein_coding	BSU_40630	BSU40630	ictI	NP_391943.1	sporulation	inner spore coat protein	2.36623	3.33308	1.96679e-11	5.67026e-11	3.8735	2.7596	2.71404	2.80515	3.85883	3.88817	70	66	236	224	5.99394	6.43776	20.4545	21.5964
gene-BSU_13860	NC_000964.3	1453691	1454782	+	protein_coding	BSU_13860	BSU13860	papB	NP_389269.1		Xaa-Pro Xaa-Pro-Xaa di-tri-peptidase used in osmoprotection	2.3655	8.78234	2.66872e-40	2.13291e-39	9.06654	7.82827	7.81818	7.83836	9.04002	9.09306	2828	2511	9179	8844	174.964	176.967	574.812	616.079
gene-BSU_10560	NC_000964.3	1129715	1130704	+	protein_coding	BSU_10560	BSU10560	ntdR	NP_388937.1		transcriptional regulator of the ntd operon (NtdR-NTD) (recent HGT island)	2.3639	3.58675	4.70629e-11	1.33544e-10	4.27953	3.13977	3.05476	3.22478	4.15611	4.40294	92	92	294	327	6.27832	7.15189	20.3079	25.126
gene-BSU_34760	NC_000964.3	3570546	3571499	-	protein_coding	BSU_34760	BSU34760	mgfK	NP_391356.2		gluconeogenesis morphogenetic factor (UDP-sugar binding)	2.35922	9.0305	4.58552e-26	2.44956e-25	9.30945	8.08292	8.04993	8.11591	9.4701	9.1488	3323	3046	12373	9193	235.328	245.725	886.911	733.026
gene-BSU_29845	NC_000964.3	3054550	3054666	-	protein_coding	BSU_29845	BSU29845	.	YP_009513998.1		hypothetical protein	2.35726	1.00549	0.000918615	0.00151215	1.9552	1.08392	1.45834	0.709495	1.83826	2.07214	22	7	45	52	12.7036	4.60448	26.3015	33.8086
gene-BSU_26190	NC_000964.3	2688306	2689601	-	protein_coding	BSU_26190	BSU26190	yqaT	NP_390496.1		putative phage-related terminase large subunit; skin element	2.35429	2.45121	5.73839e-07	1.23029e-06	3.15862	2.12802	2.19386	2.06218	2.98659	3.33064	45	35	121	147	2.34584	2.07841	6.3846	8.62825
gene-BSU_04680	NC_000964.3	520237	520602	+	protein_coding	BSU_04680	BSU04680	rsbS	NP_388349.1		antagonist of RsbT	2.34908	6.51321	5.46826e-13	1.72026e-12	6.95827	5.77581	5.73978	5.81184	6.63842	7.27813	660	608	1723	2502	121.83	127.847	321.927	520.016
gene-BSU_27750	NC_000964.3	2836909	2837421	-	protein_coding	BSU_27750	BSU27750	bofC	NP_390653.1	sporulation	bypass of forespore C, intercompartmental signaling factor	2.34703	1.55431	7.54371e-05	0.000136023	2.24289	1.38119	1.41601	1.34636	2.43495	2.05084	21	17	77	51	2.76562	2.55035	10.2642	7.56246
gene-BSU_03250	NC_000964.3	350858	351742	-	protein_coding	BSU_03250	BSU03250	ycgR	NP_388207.1	transport	putative permease	2.34289	6.82533	6.86652e-28	3.87294e-27	7.36112	6.14443	6.17528	6.11358	7.40233	7.31991	897	752	2938	2576	68.4763	65.3947	227.019	221.418
gene-BSU_13390	NC_000964.3	1403479	1404492	+	protein_coding	BSU_13390	BSU13390	ykoT	NP_389222.1		putative glycosyltransferase	2.34164	2.39954	2.19237e-07	4.87194e-07	2.91691	1.92247	1.94869	1.89624	2.9443	2.88952	36	30	117	104	2.39859	2.27694	7.89044	7.80199
gene-BSU_24920	NC_000964.3	2575717	2576187	-	protein_coding	BSU_24920	BSU24920	yqgL	NP_390371.1		conserved protein of unknown function	2.34045	1.59418	3.2576e-05	6.0712e-05	2.36586	1.44633	1.65314	1.23953	2.25635	2.47537	27	15	66	74	3.87288	2.45097	9.58245	11.9515
gene-BSU_23900	NC_000964.3	2484911	2485639	+	protein_coding	BSU_23900	BSU23900	yqjF	NP_390270.3		conserved protein of unknown function	2.33974	2.44332	3.4483e-07	7.54144e-07	2.98972	1.98306	2.03513	1.93099	2.99697	2.98246	39	31	122	112	3.61433	3.27267	11.4442	11.6869
gene-BSU_18400	NC_000964.3	2004262	2004492	-	protein_coding	BSU_18400	BSU18400	yoeD	NP_389722.1		putative excisionase	2.33878	1.81165	0.00374813	0.0058117	2.44426	1.60868	1.72425	1.49311	1.88372	3.00479	29	20	47	114	8.48159	6.66325	13.9136	37.5408
gene-BSU_27690	NC_000964.3	2831915	2832367	+	protein_coding	BSU_27690	BSU27690	yrzE	NP_390647.1	transport	putative transporter	2.33818	1.08798	0.000389243	0.000662359	1.91748	1.13091	1.07882	1.18299	1.99148	1.84348	14	14	52	42	2.08795	2.37847	7.8498	7.0528
gene-BSU_18710	NC_000964.3	2041330	2041827	-	protein_coding	BSU_18710	BSU18710	yozF	NP_389752.2		putative lipoprotein	2.33623	0.405079	0.00276822	0.00434358	1.42922	0.776543	0.84359	0.709495	1.34793	1.51051	10	7	27	30	1.35663	1.08177	3.70756	4.5825
gene-BSU_30970	NC_000964.3	3168624	3169766	-	protein_coding	BSU_30970	BSU30970	glgC	NP_390975.1		glucose-1-phosphate adenylyltransferase (ADP-glucose pyrophosphorylase) subunit alpha	2.33605	2.61367	1.26849e-07	2.87915e-07	3.14329	2.12227	1.97808	2.26645	3.03777	3.24882	37	42	126	138	2.18699	2.82795	7.53838	9.18424
gene-BSU_07280	NC_000964.3	799240	800208	+	protein_coding	BSU_07280	BSU07280	spmG	NP_388609.2		putative CDP-sugar-dehydratase/epimerase	2.33193	2.40384	1.44555e-07	3.2649e-07	3.00302	2.00428	1.97808	2.03048	3.05774	2.9483	37	34	128	109	2.5797	2.70037	9.03316	8.55683
gene-BSU_33580	NC_000964.3	3449049	3449621	-	protein_coding	BSU_33580	BSU33580	yvaF	NP_391238.1		putative transcriptional regulator	2.33096	4.36487	3.36207e-13	1.06723e-12	5.0622	3.90632	3.88216	3.93049	4.89128	5.23313	173	157	501	594	20.3978	21.0869	59.7911	78.8573
gene-BSU_17400	NC_000964.3	1872128	1872748	+	protein_coding	BSU_17400	BSU17400	ymaB	NP_389622.1		putative cofactor involved in deoxyribonucleotide synthesis	2.33092	7.87635	6.75195e-33	4.45113e-32	8.05111	6.83755	6.7939	6.88121	8.08397	8.01824	1384	1288	4723	4190	150.569	159.622	520.092	513.254
gene-BSU_38930	NC_000964.3	3996829	3997092	+	protein_coding	BSU_38930	BSU38930	yxjJ	NP_391772.1		conserved protein of unknown function	2.32928	2.43451	5.95848e-06	1.17804e-05	3.29964	2.27648	2.31399	2.23898	3.04779	3.55149	50	41	127	174	12.7955	11.9522	32.8968	50.1367
gene-BSU_22500	NC_000964.3	2360155	2360490	-	protein_coding	BSU_22500	BSU22500	ypjD	NP_390131.1		oxidized nucleotide pyrophosphohydrolase	2.32473	5.85167	5.93259e-17	2.27416e-16	6.15473	4.97661	4.95571	4.99751	5.95859	6.35087	378	341	1069	1308	76.0053	78.1058	217.566	296.127
gene-BSU_10260	NC_000964.3	1100219	1100863	+	protein_coding	BSU_10260	BSU10260	yhfK	NP_388907.1		putative NAD-binding epimerase / hydratase	2.32052	8.47306	4.67725e-28	2.66719e-27	8.46136	7.25899	7.24525	7.27273	8.59926	8.32346	1897	1693	6758	5181	198.7	202.007	716.493	611.032
gene-BSU_23170	NC_000964.3	2422264	2422800	-	protein_coding	BSU_23170	BSU23170	spmB	NP_390198.2	sporulation	spore maturation protein	2.31808	3.61016	4.92592e-10	1.30643e-09	4.09022	2.99575	3.0269	2.96459	4.2803	3.90013	90	75	322	226	11.3229	10.7487	41.0048	32.0143
gene-BSU_32920	NC_000964.3	3377893	3378780	+	protein_coding	BSU_32920	BSU32920	yusT	NP_391171.1		transcriptional regulator of unknown specificity (LysR family)	2.31696	4.6017	9.96752e-16	3.60398e-15	5.06759	3.91211	3.80225	4.02197	5.14338	4.99179	163	168	600	500	12.4013	14.5601	46.2053	42.8319
gene-BSU_36590	NC_000964.3	3762664	3764112	+	protein_coding	BSU_36590	BSU36590	clsA	NP_391540.1	lipid synthesis	cardiolipin synthase (major)	2.31694	8.28294	2.87649e-28	1.6609e-27	8.5752	7.37378	7.41269	7.33487	8.71226	8.43814	2132	1768	7310	5611	99.4054	93.9036	344.987	294.566
gene-BSU_26050	NC_000964.3	2678240	2678419	+	protein_coding	BSU_26050	BSU26050	txpA	NP_390482.1		toxic peptide of toxin-antitoxin system; skin element	2.31462	1.07348	0.000244609	0.000423894	1.91	1.13152	1.02351	1.23953	1.9278	1.8922	13	15	49	44	4.87935	6.41338	18.6156	18.5948
gene-BSU_33570	NC_000964.3	3448693	3449052	-	protein_coding	BSU_33570	BSU33570	yvaE	NP_391237.1		putative metabolite-efflux transporter	2.3145	3.75849	5.56432e-12	1.65491e-11	4.36289	3.2456	3.21146	3.27973	4.23716	4.48862	104	96	312	348	19.5174	20.5228	59.266	73.5338
gene-BSU_35800	NC_000964.3	3688812	3690263	+	protein_coding	BSU_35800	BSU35800	gerBA	NP_391461.2	sporulation	component of germinant receptor B	2.3139	1.31855	0.000795951	0.00131968	1.98722	1.17596	0.906091	1.44583	2.0121	1.96234	11	19	53	47	0.51182	1.00706	2.4961	2.4623
gene-BSU_17900	NC_000964.3	1922017	1922463	+	protein_coding	BSU_17900	BSU17900	pcfA	NP_389673.1		factor controlling DNA replication	2.31127	3.09223	1.50976e-08	3.63607e-08	3.57003	2.5102	2.62394	2.39647	3.71532	3.42473	65	47	212	158	9.82419	8.09205	32.4326	26.8881
gene-BSU_30920	NC_000964.3	3162084	3163157	+	protein_coding	BSU_30920	BSU30920	cotI	NP_390970.1	sporulation	spore coat kinase	2.30793	0.785208	0.00412058	0.00637012	1.50608	0.837746	0.965996	0.709495	1.6668	1.34535	12	7	38	25	0.754863	0.501605	2.41954	1.7707
gene-BSU_13410	NC_000964.3	1406357	1407292	-	protein_coding	BSU_13410	BSU13410	ligV	NP_389224.1	DNA damage	ATP-dependent DNA ligase subunit Ku; AP/deoxyribose 5'-phosphate (5'-dRP)-lyase	2.30708	2.05324	5.43744e-05	9.92548e-05	2.80613	1.8434	1.97808	1.70871	2.60747	3.00479	37	25	89	114	2.67065	2.05557	6.50231	9.26487
gene-BSU_30610	NC_000964.3	3133387	3134169	+	protein_coding	BSU_30610	BSU30610	ytlC	NP_390939.1		putative ABC anion transporter component, ATP-binding	2.30627	0.231052	0.0213331	0.030143	1.09848	0.588877	0.637988	0.539766	1.34793	0.84902	7	5	27	13	0.603987	0.491447	2.35806	1.26297
gene-BSU_35550	NC_000964.3	3651097	3651855	-	protein_coding	BSU_35550	BSU35550	tuaG	NP_391435.1	cwb	putative glycosyltransferase (teichuronic acid)	2.30532	3.51525	1.01632e-11	2.97145e-11	3.96034	2.87166	2.84743	2.8959	3.97366	3.94701	78	71	257	234	6.94295	7.19921	23.155	23.4522
gene-BSU_34060	NC_000964.3	3495876	3496478	-	protein_coding	BSU_34060	BSU34060	yvfU	NP_391286.1		two-component response regulator [YvfT]	2.29973	4.01299	3.05744e-14	1.02244e-13	4.61666	3.48974	3.40784	3.57164	4.61957	4.61374	121	120	412	381	13.5569	15.3155	46.7233	48.0638
gene-BSU_11960	NC_000964.3	1267574	1268101	+	protein_coding	BSU_11960	BSU11960	yjcR	NP_389078.1		putative phage-related nucleic acid binding terminase small subunit; phage island	2.29549	-0.657517	0.0479538	0.0647095	0.910246	0.467774	0.308423	0.627125	1.0217	0.798789	3	6	18	12	0.383865	0.874552	2.33127	1.72885
gene-BSU_36060	NC_000964.3	3716009	3717097	-	protein_coding	BSU_36060	BSU36060	cotH	NP_391487.1	sporulation	spore coat protein kinase	2.29429	0.732768	0.000949573	0.00156249	1.74264	1.01512	0.906091	1.12414	1.6668	1.81848	11	13	38	41	0.682427	0.918721	2.38621	2.86395
gene-BSU_06910	NC_000964.3	756417	756986	+	protein_coding	BSU_06910	BSU06910	cotJC	NP_388572.1	sporulation	enzyme component of the inner spore coat	2.29348	0.984963	0.000751654	0.00124974	1.7406	1.01439	0.965996	1.06279	1.76726	1.71394	12	12	42	37	1.42232	1.62022	5.03881	4.93784
gene-BSU_07530	NC_000964.3	826843	827211	-	protein_coding	BSU_07530	BSU07530	yfmB	NP_388634.1		conserved hypothetical protein	2.28856	1.07059	0.000164591	0.000288977	2.03667	1.2363	1.23307	1.23953	2.111	1.96234	17	15	58	47	3.11253	3.12848	10.7487	9.68906
gene-BSU_34830	NC_000964.3	3579679	3580038	-	protein_coding	BSU_34830	BSU34830	yvzA	NP_391363.1		conserved protein of unknown function	2.28838	2.38707	3.8042e-07	8.29352e-07	3.07504	2.08333	2.16859	1.99807	3.1903	2.95978	44	33	142	110	8.25736	7.05472	26.9736	23.2434
gene-BSU_28190	NC_000964.3	2879882	2880469	-	protein_coding	BSU_28190	BSU28190	engB	NP_390697.1		GTPase involved in ribosome 50S subunit assembly (maturation of the central 50S protuberance)	2.28649	8.48005	9.11894e-36	6.58855e-35	8.8005	7.61082	7.65089	7.57075	8.77769	8.82331	2517	2084	7650	7333	289.199	272.765	889.688	948.669
gene-BSU_20630	NC_000964.3	2198313	2198765	-	protein_coding	BSU_20630	BSU20630	yoqH	NP_389945.1		conserved hypothetical protein; phage SPbeta	2.28356	0.675523	0.00933215	0.0138229	1.45589	0.820745	0.709827	0.931663	1.28154	1.63024	8	10	25	34	1.19312	1.69891	3.77394	5.70941
gene-BSU_26010	NC_000964.3	2671061	2672041	-	protein_coding	BSU_26010	BSU26010	yqbQ	NP_390478.1		conserved phage protein of unknown function; skin element	2.28044	0.641268	0.0059547	0.00904014	1.49398	0.852466	0.84359	0.861341	1.24717	1.7408	10	9	24	38	0.688687	0.70606	1.673	2.94662
gene-BSU_32600	NC_000964.3	3349761	3351029	-	protein_coding	BSU_32600	BSU32600	frlO	NP_391140.1		fructose amino acid-binding lipoprotein	2.27823	0.792722	0.0011856	0.00192637	1.72552	0.98544	1.18346	0.787415	1.55883	1.8922	16	8	34	44	0.851823	0.485173	1.83219	2.63755
gene-BSU_07240	NC_000964.3	791462	792532	-	protein_coding	BSU_07240	BSU07240	yetN	NP_388605.1		conserved hypothetical protein	2.27602	6.44818	1.57064e-25	8.26234e-25	6.79914	5.62932	5.6762	5.58245	6.86996	6.72831	631	517	2026	1704	39.8044	37.1509	129.361	121.029
gene-BSU_32950	NC_000964.3	3380157	3380594	-	protein_coding	BSU_32950	BSU32950	cotNW	NP_391174.1	sporulation	spore lipoprotein	2.27499	0.593672	0.00718214	0.010781	1.53163	0.81512	1.18346	0.446775	1.71791	1.34535	16	4	40	25	2.46795	0.702836	6.2451	4.34186
gene-BSU_37450	NC_000964.3	3844416	3845771	-	protein_coding	BSU_37450	BSU37450	ywhK	NP_391625.1		factor interacting with DNA helicase PcrA	2.27409	2.46294	7.37311e-07	1.56617e-06	3.2269	2.22705	2.24312	2.21098	3.09687	3.35692	47	40	132	150	2.34169	2.27022	6.65683	8.41476
gene-BSU_37550	NC_000964.3	3853717	3854136	-	protein_coding	BSU_37550	BSU37550	ywhA	NP_391635.1		putative transcriptional regulator (MarR family)	2.27201	5.95362	1.80096e-22	8.47269e-22	6.52284	5.3608	5.37297	5.34863	6.60403	6.44164	509	438	1682	1394	81.8766	80.2589	273.861	252.478
gene-BSU_17250	NC_000964.3	1860449	1861273	-	protein_coding	BSU_17250	BSU17250	ymaE	NP_389607.2		putative hydrolase	2.26708	2.93328	1.2724e-09	3.27391e-09	3.68041	2.63415	2.64242	2.62588	3.63118	3.72963	66	57	199	199	5.40482	5.31727	16.495	18.3489
gene-BSU_33680	NC_000964.3	3457615	3457941	+	protein_coding	BSU_33680	BSU33680	catR	NP_391248.2		transcriptional regulator of catechol dioxygenase	2.25758	6.12583	1.73906e-20	7.63489e-20	6.54771	5.39687	5.33087	5.46287	6.66714	6.42828	494	475	1758	1381	102.063	111.793	367.642	321.26
gene-BSU_16110	NC_000964.3	1682580	1683473	+	protein_coding	BSU_16110	BSU16110	dprA	NP_389493.1		DNA processing Smf single strand binding protein	2.25595	3.10418	2.85092e-07	6.27475e-07	3.84875	2.81338	2.74856	2.8782	3.59747	4.10004	72	70	194	262	5.44109	6.02599	14.8394	22.2933
gene-BSU_21950	NC_000964.3	2308495	2308764	+	protein_coding	BSU_21950	BSU21950	ypzA	NP_390078.1	sporulation	putative spore coat protein	2.2556	3.38079	1.03198e-10	2.87123e-10	3.99559	2.93633	2.92494	2.94772	4.10903	3.88215	83	74	284	223	20.7685	21.0929	71.9297	62.8277
gene-BSU_19010	NC_000964.3	2073658	2074215	-	protein_coding	BSU_19010	BSU19010	yobM	NP_389782.3		putative phage protein; putative defective prophage 6	2.25521	2.79747	1.03514e-08	2.52681e-08	3.43641	2.41916	2.46694	2.37139	3.49865	3.37417	57	46	180	152	6.90131	6.34442	22.0593	20.7214
gene-BSU_36160	NC_000964.3	3723454	3724335	+	protein_coding	BSU_36160	BSU36160	ywqM	NP_391497.1		putative transcriptional regulator (LysR family)	2.25423	2.97117	3.38078e-07	7.40551e-07	3.5875	2.56202	2.67867	2.44536	3.36076	3.81424	68	49	162	212	5.20873	4.27559	12.5603	18.2843
gene-BSU_39710	NC_000964.3	4076842	4078158	-	protein_coding	BSU_39710	BSU39710	iolF	NP_391850.2		inositol transport protein	2.25259	2.58865	4.59171e-07	9.91638e-07	3.32402	2.33107	2.29075	2.37139	3.13497	3.51306	49	46	136	169	2.51363	2.68807	7.06166	9.76138
gene-BSU_05170	NC_000964.3	563614	564486	-	protein_coding	BSU_05170	BSU05170	ydeE	NP_388398.1		putative transcriptional regulator (AraC/XylS family)	2.25222	3.89206	1.79135e-13	5.77584e-13	4.52083	3.42583	3.4186	3.43306	4.52948	4.51219	122	108	386	354	9.44141	9.52089	30.2361	30.846
gene-BSU_10880	NC_000964.3	1166737	1168191	+	protein_coding	BSU_10880	BSU10880	yisV	NP_388968.2		putative PLP-dependent transcriptional regulator	2.25203	4.43335	3.13577e-15	1.10018e-14	4.91236	3.80157	3.75209	3.85106	4.96452	4.8602	157	148	528	455	7.29	7.82829	24.8156	23.788
gene-BSU_02420	NC_000964.3	262732	264168	-	protein_coding	BSU_02420	BSU02420	glnT	NP_388124.2		glutamine transporter	2.24827	1.19213	0.000881679	0.0014554	1.83878	1.10276	0.965996	1.23953	1.69258	1.98498	12	15	39	48	0.564177	0.803346	1.85593	2.54094
gene-BSU_08580	NC_000964.3	929406	929738	+	protein_coding	BSU_08580	BSU08580	spdL	NP_388738.1		factor for peptide SdpC immunity	2.24732	3.95553	2.88552e-08	6.803e-08	4.74274	3.66411	3.55162	3.77659	4.45236	5.03311	135	140	365	515	27.3893	32.3558	74.9552	117.645
gene-BSU_misc_RNA_65	NC_000964.3	532583	532642	-	misc_RNA	BSU_misc_RNA_65	.	sncO	.		ICEBs1 mobile element: conserved small untranslated RNA	2.243	0.584904	0.00331191	0.00515656	1.49135	0.809295	1.07882	0.539766	1.47219	1.51051	14	5	31	30	15.7641	6.41338	35.3316	38.0347
gene-BSU_18700	NC_000964.3	2040673	2041029	+	protein_coding	BSU_18700	BSU18700	yoaQ	NP_389751.1		conserved hypothetical protein	2.24171	0.515377	0.00457472	0.00702498	1.43794	0.815502	0.84359	0.787415	1.53052	1.34535	10	8	33	25	1.89244	1.72461	6.32119	5.32699
gene-BSU_29400	NC_000964.3	3008938	3009864	+	protein_coding	BSU_29400	BSU29400	ascR	NP_390818.1		transcriptional regulator of operon snaA-ytnM degrading cysteine-containing compounds (AscR-N-acetylcysteine)	2.23674	0.887932	0.00202188	0.00322317	1.67407	0.980623	0.778258	1.18299	1.71791	1.63024	9	14	40	34	0.655925	1.1623	2.95076	2.79003
gene-BSU_13545	NC_000964.3	1422013	1422138	+	protein_coding	BSU_13545	BSU13545	.	YP_009513954.1		hypothetical protein	2.2367	2.44064	0.00100542	0.00165039	2.58593	1.73565	1.88805	1.58325	3.01751	2.15434	34	22	124	56	18.2305	13.4376	67.2984	33.8086
gene-BSU_18680	NC_000964.3	2038902	2039390	-	protein_coding	BSU_18680	BSU18680	yoaO	NP_389749.1		conserved protein of unknown function	2.23494	-0.411343	0.0432006	0.0586607	0.896249	0.454878	0.562383	0.347373	0.802495	0.990002	6	3	13	16	0.82896	0.472151	1.81797	2.48898
gene-BSU_06740	NC_000964.3	738995	739897	-	protein_coding	BSU_06740	BSU06740	yefB	NP_388556.1		putative site-specific recombinase / invertase; HGT island	2.23392	1.28736	0.000160058	0.000281256	2.11241	1.3137	1.28103	1.34636	2.111	2.11383	18	17	58	54	1.34672	1.44887	4.39232	4.549
gene-BSU_21760	NC_000964.3	2292432	2292683	-	protein_coding	BSU_21760	BSU21760	ypmP	NP_390059.1		conserved hypothetical protein	2.2333	5.11813	1.25028e-13	4.06932e-13	5.61192	4.48158	4.28041	4.68276	5.50882	5.71502	232	272	778	836	62.1983	83.0685	211.122	252.357
gene-BSU_07680	NC_000964.3	839339	839653	-	protein_coding	BSU_07680	BSU07680	yflH	NP_388649.1		putative enzyme	2.23138	5.91273	2.45373e-19	1.02714e-18	6.12894	4.99422	5.04521	4.94323	6.09652	6.16136	403	328	1178	1145	86.4342	80.1367	255.734	276.506
gene-BSU_17000	NC_000964.3	1771517	1772695	+	protein_coding	BSU_17000	BSU17000	kbl	NP_389582.1		2-amino-3-ketobutyrate CoA ligase (glycine acetyl transferase)	2.2287	1.65335	2.43802e-05	4.59209e-05	2.44712	1.58378	1.49946	1.66809	2.43495	2.4593	23	24	77	73	1.31797	1.56663	4.46612	4.70998
gene-BSU_29060	NC_000964.3	2970922	2971515	-	protein_coding	BSU_29060	BSU29060	coaE	NP_390784.1		dephosphocoenzyme A kinase	2.22573	6.66605	4.51887e-23	2.1779e-22	6.90309	5.76448	5.79863	5.73034	6.82187	6.98431	688	574	1959	2038	78.2516	74.3693	225.528	260.992
gene-BSU_24530	NC_000964.3	2543968	2544804	-	protein_coding	BSU_24530	BSU24530	lipM	NP_390333.1		protein octanoyltransferase	2.2253	6.9652	9.36109e-27	5.10605e-26	7.32644	6.18487	6.13995	6.22978	7.39204	7.26083	875	816	2917	2472	70.6275	75.0296	238.322	224.664
gene-BSU_28760	NC_000964.3	2943006	2944190	-	protein_coding	BSU_28760	BSU28760	egsA	NP_390754.1		sn-glycerol-1-phosphate dehydrogenase [NAD+] (catabolic)	2.22311	0.87235	0.00481009	0.00735639	1.62122	0.94883	0.965996	0.931663	1.50165	1.7408	12	10	32	38	0.684154	0.649456	1.84665	2.43936
gene-BSU_05130	NC_000964.3	560151	560612	-	protein_coding	BSU_05130	BSU05130	cdnL	NP_388394.1	sporulation	transcriptional regulator for repair and outgrowth of heat damaged spores	2.2207	5.41372	9.18555e-21	4.06284e-20	5.94162	4.8183	4.8364	4.80019	5.9546	5.92863	347	296	1066	972	50.7433	49.3081	157.786	160.042
gene-BSU_32910	NC_000964.3	3377430	3377759	-	protein_coding	BSU_32910	BSU32910	yusS	NP_391170.1		conserved enzyme of unknown function	2.21968	0.443936	0.00984161	0.0145463	1.41271	0.807793	0.906091	0.709495	1.13884	1.68658	11	7	21	36	2.25201	1.6325	4.3517	8.29848
gene-BSU_25600	NC_000964.3	2641214	2642035	+	protein_coding	BSU_25600	BSU25600	comER	NP_390438.1		putative pyrroline-5'-carboxylate reductase	2.21932	0.24381	0.0099597	0.0146999	1.32893	0.735358	0.84359	0.627125	1.34793	1.30992	10	6	27	24	0.821901	0.561756	2.24618	2.221
gene-BSU_10480	NC_000964.3	1121550	1122173	+	protein_coding	BSU_10480	BSU10480	yhjE	NP_388929.1		putative integral membrane protein	2.21863	6.07351	4.32264e-22	2.01302e-21	6.38648	5.25885	5.27572	5.24197	6.45292	6.32003	475	406	1513	1280	51.4281	50.0737	165.809	156.04
gene-BSU_01570	NC_000964.3	159779	160543	-	protein_coding	BSU_01570	BSU01570	pdaB	NP_388038.1	sporulation	polysaccharide deacetylase involved in sporulation	2.21705	0.468852	0.0320056	0.0443154	1.29254	0.730463	0.398136	1.06279	1.64056	0.944522	4	12	37	15	0.353256	1.20722	3.30745	1.49156
gene-BSU_19240	NC_000964.3	2097126	2097617	-	protein_coding	BSU_19240	BSU19240	yocK	NP_389805.2		putative general stress protein	2.21617	4.41968	1.1362e-12	3.50513e-12	5.00883	3.91623	3.82669	4.00577	4.90788	5.10979	166	166	507	544	22.7947	25.9664	70.4687	84.1093
gene-BSU_11390	NC_000964.3	1215243	1216193	+	protein_coding	BSU_11390	BSU11390	appB	NP_389021.2		oligopeptide ABC transporter (permease)	2.21016	2.10698	4.87581e-06	9.71409e-06	2.68579	1.77807	1.88805	1.66809	2.66067	2.7109	34	24	93	90	2.4154	1.94222	6.68738	7.199
gene-BSU_00360	NC_000964.3	43921	44799	+	protein_coding	BSU_00360	BSU00360	rsmI	NP_387917.1		16S rRNA 2'-O-ribose C1402 methyltransferase	2.20964	6.63271	4.127e-23	1.99367e-22	7.0994	5.97011	6.02496	5.91525	6.99111	7.20768	807	654	2205	2382	62.0263	57.2608	171.543	206.14
gene-BSU_40800	NC_000964.3	4189796	4190212	+	protein_coding	BSU_40800	BSU40800	yyaN	NP_391960.1		putative transcriptional regulator (MerR family)	2.20572	-0.184356	0.0351231	0.0482607	1.08927	0.578301	0.709827	0.446775	0.980445	1.1981	8	4	17	21	1.29612	0.738231	2.78783	3.83083
gene-BSU_32130	NC_000964.3	3303042	3304022	+	protein_coding	BSU_32130	BSU32130	guaC	NP_391093.2		GMP reductase (NADP-dependent)	2.20397	6.17616	2.38182e-18	9.58283e-18	6.3159	5.18923	5.33656	5.0419	6.38834	6.24347	496	352	1446	1213	34.1589	27.6148	100.798	94.0594
gene-BSU_36940	NC_000964.3	3792333	3792890	-	protein_coding	BSU_36940	BSU36940	mntP	NP_391575.1		manganese efflux pump	2.20227	5.09229	7.04267e-16	2.5576e-15	5.63508	4.526	4.64352	4.40849	5.72564	5.54451	302	223	907	741	36.5649	30.7566	111.154	101.017
gene-BSU_18600	NC_000964.3	2029020	2029313	+	protein_coding	BSU_18600	BSU18600	yozQ	YP_054581.1	sporulation	putative sporulation protein	2.20112	0.872717	0.00143498	0.00232064	1.98928	1.16343	1.53944	0.787415	1.94934	2.02922	24	8	50	50	5.51512	2.09416	11.6299	12.937
gene-BSU_00270	NC_000964.3	37720	39162	+	protein_coding	BSU_00270	BSU00270	yaaO	NP_387908.1		putative decarboxylase	2.19575	8.02754	4.42534e-33	2.93604e-32	8.50222	7.37276	7.37383	7.3717	8.54037	8.46406	2075	1814	6487	5713	97.15	96.7474	307.419	301.167
gene-BSU_27670	NC_000964.3	2829564	2831120	+	protein_coding	BSU_27670	BSU27670	spoVB	NP_390645.1	sporulation	involved in spore cortex synthesis (stage V sporulation); translocase with flippase function for peptidoglycan synthesis	2.19289	2.76767	2.4005e-06	4.90528e-06	3.30811	2.32852	2.44606	2.21098	3.30336	3.31286	56	40	155	145	2.42991	1.97715	6.80764	7.08418
gene-BSU_19610	NC_000964.3	2134244	2134495	+	protein_coding	BSU_19610	BSU19610	yodI	NP_389842.1	sporulation	putative spore coat protein	2.19189	0.23263	0.018774	0.0267646	1.14947	0.632556	0.637988	0.627125	1.10084	1.1981	7	6	20	21	1.87667	1.83239	5.42729	6.33912
gene-BSU_10000	NC_000964.3	1073895	1074251	-	protein_coding	BSU_10000	BSU10000	yhaH	NP_388881.1	sporulation	putative membrane protein; acid tolerance protein	2.19114	4.88357	2.43899e-07	5.39968e-07	5.43611	4.39224	4.298	4.48648	5.04176	5.83047	235	236	558	907	44.4724	50.8759	106.886	193.263
gene-BSU_09560	NC_000964.3	1033458	1033889	-	protein_coding	BSU_09560	BSU09560	cueR	NP_388837.1		indirect copper efflux transcriptional regulator	2.19099	7.24652	6.78543e-25	3.49399e-24	7.61642	6.49608	6.53676	6.4554	7.51135	7.7215	1156	956	3170	3408	180.786	170.311	501.798	600.103
gene-BSU_22650	NC_000964.3	2373487	2374134	-	protein_coding	BSU_22650	BSU22650	trpF	NP_390146.3		phosphoribosylanthranilate isomerase	2.18927	2.76424	2.02796e-07	4.52846e-07	3.61442	2.59766	2.79884	2.39647	3.50594	3.72291	75	47	181	198	7.81947	5.58202	19.101	23.2434
gene-BSU_27000	NC_000964.3	2755382	2755804	-	protein_coding	BSU_27000	BSU27000	adhR	NP_390578.2		transcriptional regulator regulated by thiol-alkylation	2.18832	3.3321	4.38411e-07	9.48784e-07	3.71917	2.72289	2.79884	2.64693	3.49133	3.94701	75	58	179	234	11.9788	10.5525	28.9378	42.081
gene-BSU_06870	NC_000964.3	754480	754923	+	protein_coding	BSU_06870	BSU06870	yesE	NP_388568.1		conserved hypothetical protein	2.18633	3.01554	2.67613e-07	5.9089e-07	3.54451	2.56393	2.56705	2.5608	3.3527	3.73632	62	54	161	200	9.43409	9.36007	24.7968	34.2655
gene-BSU_33560	NC_000964.3	3448295	3448696	-	protein_coding	BSU_33560	BSU33560	yvaD	NP_391236.1		putative integral inner membrane protein	2.18486	4.70464	2.92179e-15	1.02772e-14	5.2912	4.20962	4.20162	4.21762	5.37792	5.20448	219	194	709	582	36.8052	37.1402	120.607	110.13
gene-BSU_35190	NC_000964.3	3615793	3618288	+	protein_coding	BSU_35190	BSU35190	yvkC	NP_391399.1		putative phosphotransferase	2.18442	3.70989	8.20038e-11	2.29699e-10	4.19402	3.15488	3.1865	3.12326	4.1927	4.19534	102	85	302	281	2.76087	2.62085	8.27401	8.56391
gene-BSU_37270	NC_000964.3	3824806	3826269	-	protein_coding	BSU_37270	BSU37270	narH	NP_391608.1		nitrate reductase (beta subunit)	2.1821	2.20773	1.43815e-05	2.7603e-05	2.60317	1.7379	1.68913	1.78667	2.69933	2.50701	28	27	96	76	1.29214	1.41935	4.48419	3.94896
gene-BSU_37680	NC_000964.3	3867493	3868272	+	protein_coding	BSU_37680	BSU37680	bacG	NP_391648.1		cyclohexenol-containing tetrahydro-4-hydroxyphenylpyruvate H(4)HPP in bacilysin synthesis	2.17432	3.233	1.35222e-10	3.73462e-10	4.00181	2.98155	2.9985	2.96459	3.99454	4.00908	88	75	261	245	7.62218	7.40005	22.8823	23.8936
gene-BSU_37770	NC_000964.3	3877192	3878892	-	protein_coding	BSU_37770	BSU37770	rocB	NP_391657.1		putative N-deacylase involved in arginine and ornithine utilization	2.16898	0.915075	0.00205636	0.0032731	1.7682	1.06876	0.84359	1.29393	1.71791	1.81848	10	16	40	41	0.397179	0.723909	1.60808	1.83354
gene-BSU_39480	NC_000964.3	4058029	4058778	-	protein_coding	BSU_39480	BSU39480	yxeO	NP_391827.1		putative ABC transporter (ATP-binding protein)	2.16594	3.96123	1.91075e-06	3.91997e-06	4.25725	3.24692	3.14823	3.34561	3.99454	4.51996	99	101	261	356	8.91795	10.364	23.7976	36.1076
gene-BSU_24820	NC_000964.3	2566237	2567298	-	protein_coding	BSU_24820	BSU24820	yqgU	NP_390362.2		putative lipoprotein	2.16329	7.23439	3.93225e-27	2.1706e-26	7.58692	6.48319	6.4568	6.50957	7.53515	7.63869	1093	993	3223	3217	69.5323	71.9603	207.534	230.429
gene-BSU_27500	NC_000964.3	2809413	2810528	-	protein_coding	BSU_27500	BSU27500	mnmA	NP_390627.3		tRNA-specific 2-thiouridylase	2.1612	9.82173	1.23628e-32	8.11124e-32	10.0285	8.9185	8.91502	8.92198	10.0536	10.0034	6063	5334	18550	16636	367.041	367.838	1136.67	1133.95
gene-BSU_39490	NC_000964.3	4058791	4059465	-	protein_coding	BSU_39490	BSU39490	yxeN	NP_391828.1		putative ABC transporter (permease)	2.16039	4.06135	6.0918e-09	1.50657e-08	4.29464	3.27136	3.37507	3.16764	4.0849	4.50437	118	88	279	352	11.8105	10.0334	28.2653	39.6688
gene-BSU_34200	NC_000964.3	3512498	3513808	-	protein_coding	BSU_34200	BSU34200	sigL	NP_391300.1		RNA polymerase sigma-54 factor (sigma-L)	2.15998	5.35063	9.54974e-18	3.78334e-17	5.98072	4.89742	4.89921	4.89564	5.90171	6.05972	363	317	1027	1066	18.7066	18.6091	53.5699	61.8536
gene-BSU_05730	NC_000964.3	619321	620031	-	protein_coding	BSU_05730	BSU05730	ydhF	NP_388454.1		putative phosphate-starvation lipoprotein	2.15946	1.54324	6.61132e-05	0.00011989	2.35855	1.54136	1.49946	1.58325	2.29051	2.42659	23	22	68	71	2.18549	2.38134	6.54023	7.59624
gene-BSU_10700	NC_000964.3	1149318	1149935	-	protein_coding	BSU_10700	BSU10700	gerPC	NP_388951.1	sporulation	spore germination protein	2.15806	0.300854	0.0240415	0.0337854	1.28926	0.747023	0.562383	0.931663	1.50165	1.07687	6	10	32	18	0.655925	1.24532	3.54091	2.21562
gene-BSU_24910	NC_000964.3	2574641	2575720	-	protein_coding	BSU_24910	BSU24910	yqgM	NP_390370.2		putative glycosyltransferase	2.15731	3.5163	7.59802e-10	1.99087e-09	3.91678	2.91435	2.84743	2.98127	3.89813	3.93543	78	76	243	232	4.87935	5.41574	15.3864	16.3408
gene-BSU_30910	NC_000964.3	3160761	3161894	-	protein_coding	BSU_30910	BSU30910	cotSA	NP_390969.1	sporulation	spore coat protein	2.15589	1.10422	0.00113999	0.00185737	1.93265	1.21301	1.13209	1.29393	2.07225	1.79305	15	16	56	40	0.893654	1.08586	3.37698	2.68323
gene-BSU_02010	NC_000964.3	221950	222912	+	protein_coding	BSU_02010	BSU02010	ybdK	NP_388083.1		two-component system sensor histidine kinase [YbdJ]	2.155	4.64033	4.29905e-12	1.28692e-11	5.12111	4.06277	4.14443	3.98111	4.96716	5.27507	210	163	529	612	14.7328	13.0266	37.5649	48.3432
gene-BSU_31250	NC_000964.3	3208280	3210268	-	protein_coding	BSU_31250	BSU31250	tlpA	NP_391003.1		methyl-accepting chemotaxis protein (membrane curvature dependent localisation)	2.15474	3.31293	5.38544e-10	1.42465e-09	4.04789	3.03849	2.98409	3.09289	4.07023	4.02555	87	83	276	248	2.95512	3.21153	9.48916	9.48478
gene-BSU_19100	NC_000964.3	2083067	2084008	-	protein_coding	BSU_19100	BSU19100	yobV	NP_389791.1		putative transcriptional regulator	2.15183	3.97344	3.88596e-10	1.03726e-09	4.39863	3.37316	3.43988	3.30644	4.54016	4.2571	124	98	389	294	8.89328	8.00651	28.2392	23.7414
gene-BSU_26075	NC_000964.3	2679588	2680988	-	protein_coding	BSU_26075	BSU26075	yqbK	NP_390485.2		putative phage tail sheath protein; skin element	2.14348	0.232272	0.0252463	0.0353944	1.17045	0.673741	0.637988	0.709495	0.894212	1.44669	7	7	15	28	0.33756	0.384528	0.732161	1.5203
gene-BSU_02380	NC_000964.3	258532	258807	+	protein_coding	BSU_02380	BSU02380	ybgB	NP_388120.1		conserved protein of unknown function (B. subtilis-specific)	2.14047	1.57527	0.00198494	0.00316794	2.34177	1.54056	1.37241	1.70871	2.50935	2.17418	20	25	82	57	4.89567	6.97106	20.3169	15.71
gene-BSU_04940	NC_000964.3	538734	541229	+	protein_coding	BSU_04940	BSU04940	conE	NP_388375.3		ICEBs1 mobile element: VirB4-like ATPase	2.14005	-0.22315	0.0402031	0.0549128	1.06442	0.588877	0.637988	0.539766	1.13884	0.990002	7	5	21	16	0.189472	0.154168	0.575345	0.487625
gene-BSU_22940	NC_000964.3	2400208	2400864	-	protein_coding	BSU_22940	BSU22940	prsW	NP_390175.1	membrane stress	protease required for RsiW anti-sigma(W) degradation	2.13705	7.73795	7.58033e-26	4.01825e-25	8.08368	6.99692	7.0306	6.96324	8.18277	7.98458	1633	1364	5059	4093	167.924	159.778	526.566	473.9
gene-BSU_37510	NC_000964.3	3849818	3851893	+	protein_coding	BSU_37510	BSU37510	pbpG	NP_391631.2	sporulation	sporulation specific penicillin-binding protein 2D	2.1318	1.98121	7.86691e-05	0.000141543	2.55185	1.71868	1.68913	1.74822	2.66067	2.44303	28	26	93	72	0.911217	0.96386	3.06344	2.63825
gene-BSU_03240	NC_000964.3	349996	350853	-	protein_coding	BSU_03240	BSU03240	ycgQ	NP_388206.1		conserved protein of unknown function	2.13112	6.99802	3.76881e-23	1.82277e-22	7.46888	6.38758	6.36522	6.40994	7.52307	7.41468	1025	926	3196	2752	80.7101	83.06	254.726	243.99
gene-BSU_37750	NC_000964.3	3874332	3875570	-	protein_coding	BSU_37750	BSU37750	ywfA	NP_391655.1		putative efflux transporter	2.13071	1.46571	0.00465263	0.00713463	1.96038	1.25831	1.02351	1.49311	2.29051	1.63024	13	20	68	34	0.708864	1.2423	3.75311	2.08746
gene-BSU_31780	NC_000964.3	3262009	3262257	-	protein_coding	BSU_31780	BSU31780	yueH	NP_391056.1		conserved hypothetical protein	2.1304	6.15668	6.40111e-17	2.44923e-16	6.5245	5.44716	5.57162	5.3227	6.62175	6.42725	586	430	1703	1380	158.997	132.904	467.701	421.59
gene-BSU_09550	NC_000964.3	1032063	1033397	-	protein_coding	BSU_09550	BSU09550	yhdP	NP_388836.1		putative magnesium efflux pump	2.13015	9.41997	7.70373e-34	5.19437e-33	9.72131	8.63238	8.62773	8.63703	9.70372	9.73891	4966	4376	14551	13847	251.314	252.269	745.358	789.014
gene-BSU_12360	NC_000964.3	1307446	1308714	+	protein_coding	BSU_12360	BSU12360	exuT	NP_389118.1		hexuronate transporter	2.12623	2.14849	4.52418e-05	8.3171e-05	2.46311	1.63972	1.65314	1.62629	2.43495	2.49128	27	23	77	75	1.43745	1.39487	4.14937	4.49583
gene-BSU_35560	NC_000964.3	3651879	3652559	-	protein_coding	BSU_35560	BSU35560	tuaF	NP_391436.1	cwb	putative hydrolase involved in teichuronic acid synthesis	2.12588	2.74597	3.51835e-06	7.09843e-06	3.23832	2.31792	2.42487	2.21098	3.43899	3.03765	55	40	172	117	5.45641	4.52044	17.2717	13.0692
gene-BSU_04550	NC_000964.3	507753	508073	-	protein_coding	BSU_04550	BSU04550	ydbP	NP_388336.1	ROS	putative thioredoxin or thiol-disulfide isomerase	2.1221	7.73144	9.10695e-15	3.12368e-14	7.77812	6.71943	6.77414	6.66473	8.02305	7.53319	1365	1107	4527	2989	287.289	265.406	964.404	708.323
gene-BSU_17610	NC_000964.3	1893396	1894895	+	protein_coding	BSU_17610	BSU17610	xylB	NP_389643.1		xylulose kinase	2.12203	4.04623	3.17664e-11	9.06985e-11	4.53587	3.51875	3.522	3.5155	4.57523	4.49652	132	115	399	350	5.9453	5.90031	18.1901	17.7495
gene-BSU_32350	NC_000964.3	3322463	3323227	-	protein_coding	BSU_32350	BSU32350	fisB	NP_391115.1	sporulation	protein required for membrane fission during spore formation	2.12129	6.35885	3.7067e-14	1.23061e-13	6.35342	5.30475	5.29337	5.31614	6.57053	6.1363	481	428	1643	1125	42.479	43.0577	146.869	111.867
gene-BSU_39570	NC_000964.3	4065074	4065508	-	protein_coding	BSU_39570	BSU39570	yxeF	NP_391836.1		lipocalin-like lipoprotein	2.12096	6.10991	3.76067e-20	1.63199e-19	6.37778	5.3102	5.36465	5.25574	6.35543	6.40013	506	410	1413	1354	78.5873	72.5375	222.13	236.777
gene-BSU_39740	NC_000964.3	4081029	4082006	-	protein_coding	BSU_39740	BSU39740	iolC	NP_391853.1		2-deoxy-5-keto-D-gluconic acid kinase	2.12037	0.965726	0.00110408	0.00180312	1.88866	1.17861	1.23307	1.12414	1.81498	1.96234	17	13	44	47	1.17436	1.02299	3.07657	3.65569
gene-BSU_24230	NC_000964.3	2519102	2520382	-	protein_coding	BSU_24230	BSU24230	spoIVB	NP_390303.2		regulatory membrane-associated serine protease	2.11902	3.23624	3.76705e-07	8.22118e-07	3.52682	2.55108	2.78228	2.31987	3.60428	3.44937	74	44	195	161	3.90278	2.64345	10.4097	9.56064
gene-BSU_25080	NC_000964.3	2590282	2590671	-	protein_coding	BSU_25080	BSU25080	yqfX	NP_390387.1		conserved protein of unknown function expressed in germinating spores	2.11577	2.76962	7.70055e-07	1.63321e-06	3.35514	2.42436	2.40336	2.44536	3.26092	3.44937	54	49	150	161	9.35449	9.6694	26.3015	31.403
gene-BSU_38499	NC_000964.3	3952108	3952257	+	protein_coding	BSU_38499	BSU38499	ywzH	YP_003097795.1		conserved hypothetical membrane protein	2.11508	6.4166	3.377e-17	1.31029e-16	7.10974	6.04801	6.08022	6.0158	6.95229	7.2672	839	702	2146	2483	377.887	360.175	978.345	1259.2
gene-BSU_35330	NC_000964.3	3632488	3632889	-	protein_coding	BSU_35330	BSU35330	fliS	NP_391413.1		flagellar assembly protein FliS	2.11263	6.14996	8.90887e-13	2.77105e-12	6.77247	5.72494	5.77997	5.66991	6.53624	7.00869	679	550	1604	2073	114.113	105.294	272.855	392.269
gene-BSU_05950	NC_000964.3	644528	646456	-	protein_coding	BSU_05950	BSU05950	ydiF	NP_388476.2		putative energy-sensing inhibitor of translation	2.11189	7.90375	1.14486e-23	5.68993e-23	8.15015	7.08256	7.0601	7.10502	8.27283	8.02748	1667	1506	5386	4217	58.3841	60.0843	190.936	166.296
gene-BSU_23640	NC_000964.3	2460664	2461581	+	protein_coding	BSU_23640	BSU23640	yqkD	NP_390245.1		putative hydrolase	2.1092	4.10057	3.10683e-11	8.88892e-11	4.47871	3.47333	3.38608	3.56059	4.52948	4.42794	119	119	386	333	8.75781	9.97637	28.754	27.5938
gene-BSU_35350	NC_000964.3	3634425	3634754	-	protein_coding	BSU_35350	BSU35350	yvyC	NP_391415.1		putative flagellar protein of unknown function	2.10633	5.56953	6.19714e-16	2.26046e-15	6.31553	5.26582	5.21221	5.31942	6.1843	6.44675	454	429	1253	1399	92.9465	100.049	259.651	322.488
gene-BSU_33030	NC_000964.3	3388113	3388988	+	protein_coding	BSU_33030	BSU33030	yuxN	NP_391183.1		putative transcriptional regulator	2.10574	5.27652	1.83225e-16	6.89593e-16	5.89205	4.8407	4.91449	4.76691	5.90447	5.87963	367	289	1029	939	28.3043	25.39	80.3276	81.5402
gene-BSU_21890	NC_000964.3	2303920	2304537	-	protein_coding	BSU_21890	BSU21890	hdhQ	NP_390072.1		Mn(2+)-dependent (deoxy)ribonucleoside pyrophosphohydrolase	2.10547	3.64774	2.3736e-08	5.63781e-08	3.90492	2.9341	2.95482	2.91338	3.80076	4.00908	85	72	226	245	9.29226	8.96628	25.0077	30.157
gene-BSU_31000	NC_000964.3	3179926	3180447	-	protein_coding	BSU_31000	BSU31000	yuaI	NP_390978.1		putative N-acetyltransferase	2.10305	3.44321	3.01242e-10	8.1406e-10	4.18554	3.19776	3.19904	3.19649	4.12332	4.24777	103	90	287	292	13.3308	13.2691	37.598	42.5523
gene-BSU_00170	NC_000964.3	25221	25766	-	protein_coding	BSU_00170	BSU00170	yaaI	NP_387898.1		putative amidase (isochorismatase family)	2.10247	0.734847	0.0157728	0.0226499	1.5563	0.938757	0.637988	1.23953	1.76726	1.34535	7	15	42	25	0.866157	2.1143	5.2603	3.48303
gene-BSU_34840	NC_000964.3	3580053	3581963	-	protein_coding	BSU_34840	BSU34840	yvcB	NP_391364.1		conserved protein of unknown function	2.10146	4.99161	4.07611e-15	1.41688e-14	5.5668	4.52062	4.63893	4.40231	5.5796	5.55401	301	222	818	746	10.6414	8.94047	29.2716	29.6953
gene-BSU_32370	NC_000964.3	3323670	3325058	-	protein_coding	BSU_32370	BSU32370	yunD	NP_391117.1		putative nuclease/nucleotidase/phosphoesterase	2.10036	8.27633	5.46483e-23	2.62464e-22	8.34823	7.28721	7.28401	7.2904	8.46409	8.23237	1949	1714	6152	4863	94.7983	94.9679	302.878	266.325
gene-BSU_28410	NC_000964.3	2904727	2904951	-	protein_coding	BSU_28410	BSU28410	gerE	NP_390719.2		transcriptional regulator required for the expression of late spore coat genes	2.09794	1.22426	0.000467149	0.000787458	2.04164	1.2995	1.41601	1.18299	2.03243	2.05084	21	14	54	51	6.30562	4.78866	16.4121	17.2424
gene-BSU_40170	NC_000964.3	4126481	4127440	-	protein_coding	BSU_40170	BSU40170	liaE	NP_391897.1		AdoMet radical amino acid epimerase modifying factor LiaD	2.09638	2.3465	2.18123e-05	4.12153e-05	2.94665	2.07983	1.94869	2.21098	3.11605	2.77726	36	40	134	95	2.53351	3.20669	9.54524	7.52771
gene-BSU_37130	NC_000964.3	3809550	3809924	-	protein_coding	BSU_37130	BSU37130	spo0F	NP_391594.1	sporulation	two-component response regulator of sporulation initiation	2.09397	5.79004	3.92843e-16	1.45082e-15	6.12547	5.08613	5.04174	5.13053	6.23452	6.01642	402	375	1298	1034	72.4246	76.9606	236.699	209.749
gene-BSU_31340	NC_000964.3	3220301	3220672	-	protein_coding	BSU_31340	BSU31340	yugM	NP_391012.1		putative transporter	2.09191	2.78933	1.93704e-06	3.97195e-06	3.45803	2.51944	2.64242	2.39647	3.49133	3.42473	66	47	179	158	11.9865	9.72351	32.9051	32.3091
gene-BSU_38050	NC_000964.3	3903646	3905031	-	protein_coding	BSU_38050	BSU38050	sacP	NP_391684.3		phosphotransferase system (PTS) sucrose-specific enzyme IIBC component	2.09188	2.98676	1.51776e-06	3.14649e-06	3.32026	2.38434	2.58626	2.18242	3.19932	3.4412	63	39	143	160	3.07092	2.16556	7.05548	8.78147
gene-BSU_21925	NC_000964.3	2307743	2307889	+	protein_coding	BSU_21925	BSU21925	.	YP_009513973.1		hypothetical protein	2.08992	-0.183321	0.0415691	0.0566852	1.10579	0.632556	0.637988	0.627125	0.937972	1.2736	7	6	16	23	3.21715	3.14125	7.44314	11.902
gene-BSU_32150	NC_000964.3	3304743	3305261	-	protein_coding	BSU_32150	BSU32150	paiA	NP_391095.1		polyamine N-acetyltransferase	2.0888	2.77513	5.96157e-07	1.27682e-06	3.19504	2.29504	2.2187	2.37139	3.20828	3.1818	46	46	144	131	5.988	6.82117	18.9735	19.2006
gene-BSU_12340	NC_000964.3	1305486	1306565	+	protein_coding	BSU_12340	BSU12340	uxuA	NP_389116.1		D-mannonate dehydratase	2.08841	1.07003	0.00428156	0.00659928	1.64852	1.01329	0.84359	1.18299	1.6668	1.63024	10	14	38	34	0.625558	0.997637	2.4061	2.39478
gene-BSU_03060	NC_000964.3	330771	332396	+	protein_coding	BSU_03060	BSU03060	lctP	NP_388188.2		L-lactate permease	2.08356	7.41472	3.30973e-11	9.44334e-11	7.94121	6.8869	6.79699	6.97681	7.88909	7.99334	1387	1377	4124	4118	57.6298	65.1751	173.441	192.653
gene-BSU_32060	NC_000964.3	3298077	3298553	+	protein_coding	BSU_32060	BSU32060	yuiD	NP_391086.1		putative integral inner membrane protein	2.08247	5.64379	6.71062e-15	2.30939e-14	6.0588	5.0305	4.99936	5.06164	6.19336	5.92424	390	357	1261	969	55.2379	57.5994	180.78	154.531
gene-BSU_07690	NC_000964.3	839735	840484	-	protein_coding	BSU_07690	BSU07690	mapB	NP_388650.1	proteolysis	methionine aminopeptidase B	2.08214	8.13935	2.01898e-18	8.14677e-18	8.22322	7.18094	7.18272	7.17917	8.39733	8.04912	1816	1586	5873	4281	163.586	162.746	535.491	434.204
gene-BSU_misc_RNA_34	NC_000964.3	2320113	2320213	-	misc_RNA	BSU_misc_RNA_34	.	gswA	.		guanine riboswitch	2.08139	3.52066	1.95667e-07	4.37161e-07	3.81433	2.8643	2.81522	2.91338	3.75256	3.87611	76	72	218	222	50.8374	54.863	147.601	167.202
gene-BSU_07220	NC_000964.3	789652	790155	-	protein_coding	BSU_07220	BSU07220	flvL	NP_388603.1		transcriptional regulator (FlvL-flavonoids)	2.0797	2.87959	6.13684e-06	1.21156e-05	3.53763	2.62698	2.58626	2.66769	3.28654	3.78873	63	59	153	208	8.44503	9.00927	20.7594	31.3937
gene-BSU_08060	NC_000964.3	879002	880003	+	protein_coding	BSU_08060	BSU08060	acoA	NP_388687.1		acetoin dehydrogenase E1 component (TPP-dependent alpha subunit)	2.07923	0.0635073	0.0400644	0.0547414	1.08955	0.632556	0.637988	0.627125	1.28154	0.897561	7	6	25	14	0.471978	0.460842	1.70618	1.06285
gene-BSU_14970	NC_000964.3	1567651	1568049	+	protein_coding	BSU_14970	BSU14970	ylbD	NP_389380.1	sporulation	sporulation-related protein (coat)	2.0729	3.00773	3.61459e-07	7.89679e-07	3.4824	2.5671	2.44606	2.68815	3.59063	3.37417	56	60	193	152	9.48214	11.573	33.0779	28.9788
gene-BSU_03652	NC_000964.3	414819	415283	+	protein_coding	BSU_03652	BSU03652	yclD	NP_388247.2		putative FMN-binding enzyme subunit	2.07267	1.19575	0.00114574	0.00186599	1.96232	1.26028	1.28103	1.23953	2.03243	1.8922	18	15	54	44	2.61524	2.4826	7.94135	7.19797
gene-BSU_34640	NC_000964.3	3558940	3559515	-	protein_coding	BSU_34640	BSU34640	yvdD	NP_391344.1		putative enzyme	2.07222	5.99263	1.26636e-18	5.18058e-18	6.33416	5.30127	5.33656	5.26599	6.28834	6.37999	496	413	1348	1335	58.1769	55.1818	160.037	176.307
gene-BSU_37569	NC_000964.3	3856782	3856937	-	protein_coding	BSU_37569	BSU37569	.	YP_009514011.1		hypothetical protein	2.06841	4.98475	2.03098e-06	4.15838e-06	5.59631	4.5814	4.28041	4.88238	5.292	5.90062	232	314	667	953	100.474	154.908	292.385	464.706
gene-BSU_11940	NC_000964.3	1266614	1267117	+	protein_coding	BSU_11940	BSU11940	yjcP	NP_389076.1		conserved hypothetical protein: phage island	2.06601	1.60543	0.000118158	0.000210308	2.37936	1.60232	1.57835	1.62629	2.43495	2.32377	25	23	77	65	3.3512	3.51209	10.4475	9.81054
gene-BSU_19540	NC_000964.3	2127345	2127683	-	protein_coding	BSU_19540	BSU19540	arxR	NP_389835.1		transcriptional repressor	2.06465	3.94172	2.16162e-09	5.49026e-09	4.33306	3.3567	3.1865	3.52691	4.2972	4.36892	102	116	326	319	20.3279	26.3346	65.7614	71.5816
gene-BSU_04470	NC_000964.3	500166	501431	+	protein_coding	BSU_04470	BSU04470	dctP	NP_388328.1		C4-dicarboxylate transport protein	2.06134	6.07353	1.15803e-14	3.96218e-14	6.32554	5.30402	5.1904	5.41764	6.45292	6.19816	447	460	1513	1175	23.8542	27.9635	81.7257	70.6016
gene-BSU_04730	NC_000964.3	522862	523650	+	protein_coding	BSU_04730	BSU04730	sigB	NP_388354.2		RNA polymerase sigma-37 factor (sigma(B))	2.05881	8.3276	5.71302e-23	2.74066e-22	8.67315	7.63876	7.67409	7.60343	8.7837	8.5626	2558	2132	7682	6118	219.036	207.959	665.811	589.851
gene-BSU_24290	NC_000964.3	2526669	2526923	-	protein_coding	BSU_24290	BSU24290	xseB	NP_390309.2		exodeoxyribonuclease VII (small subunit)	2.05771	4.3289	3.99954e-10	1.06643e-09	4.80796	3.80637	3.98708	3.62567	4.70754	4.90838	187	125	439	471	49.5442	37.7258	117.727	140.505
gene-BSU_10590	NC_000964.3	1133498	1135225	+	protein_coding	BSU_10590	BSU10590	yhjP	NP_388940.1		putative transcription factor	2.05752	6.2252	4.32879e-18	1.73319e-17	6.39274	5.37288	5.35907	5.38668	6.48	6.30549	504	450	1542	1267	19.7051	20.0418	61.0231	55.7754
gene-BSU_12830	NC_000964.3	1348612	1349358	-	protein_coding	BSU_12830	BSU12830	spoIISA	NP_389166.1		three-component apoptosis factor (ABC toxin/antitoxin/antitoxin system)	2.05752	6.39322	2.84e-20	1.23634e-19	6.91141	5.88287	5.89231	5.87343	6.89655	6.92627	735	635	2064	1957	66.4749	65.4216	188.948	199.288
gene-BSU_27490	NC_000964.3	2808707	2809327	-	protein_coding	BSU_27490	BSU27490	yrrB	NP_390626.1		putative tetratricopeptide repeat family protein	2.05531	7.48338	9.23987e-26	4.873e-25	7.57961	6.54842	6.53922	6.55762	7.60128	7.55794	1158	1027	3375	3041	125.982	127.276	371.651	372.508
gene-BSU_13280	NC_000964.3	1394776	1395288	+	protein_coding	BSU_13280	BSU13280	ykoJ	NP_389211.1		putative exported protein	2.05528	4.47648	1.48898e-10	4.09867e-10	4.80104	3.80744	3.60912	4.00577	4.75418	4.84791	141	166	454	451	18.5692	24.9034	60.519	66.8759
gene-BSU_misc_RNA_46	NC_000964.3	2910872	2911051	-	misc_RNA	BSU_misc_RNA_46	.	kswC	.		lysine riboswitch	2.05465	3.47216	2.71653e-06	5.52921e-06	3.99943	3.06782	2.92494	3.2107	3.74642	4.25244	83	91	217	293	31.1528	38.9078	82.4405	123.824
gene-BSU_31210	NC_000964.3	3201027	3201803	-	protein_coding	BSU_31210	BSU31210	rhaR	NP_390999.1		transcriptional regulator of the rhamnose operon (RhaR / l-rhamnulose-1-phosphate)	2.05445	3.77213	1.8159e-09	4.64924e-09	4.30306	3.32668	3.47122	3.18214	4.25889	4.34724	127	89	317	314	11.0427	8.8153	27.8992	30.7411
gene-BSU_24020	NC_000964.3	2495898	2496734	+	protein_coding	BSU_24020	BSU24020	bmrR	NP_390282.2		transcriptional regulator (MerR family)	2.0531	3.68731	1.24329e-09	3.20699e-09	4.10317	3.15061	3.14823	3.153	4.06036	4.14597	99	87	274	271	7.99099	7.99948	22.3861	24.6294
gene-BSU_39460	NC_000964.3	4055536	4056873	-	protein_coding	BSU_39460	BSU39460	yxeQ	NP_391825.2		putative catabolic enzyme	2.05248	5.58944	2.90659e-09	7.32842e-09	5.41616	4.41382	4.25061	4.57703	5.27077	5.56156	227	252	657	750	11.462	14.4948	33.5786	42.6398
gene-BSU_32190	NC_000964.3	3308368	3308604	-	protein_coding	BSU_32190	BSU32190	yuzB	NP_391099.1		conserved protein of unknown function	2.04995	3.72374	4.45704e-07	9.63056e-07	4.27293	3.32807	3.19904	3.4571	4.49327	4.0526	103	110	376	253	29.3616	35.7201	108.491	81.2049
gene-BSU_12380	NC_000964.3	1309880	1311322	+	protein_coding	BSU_12380	BSU12380	uxaB	NP_389120.1		tagaturonate reductase (altronate oxidoreductase)	2.04975	2.44091	1.13259e-05	2.19262e-05	2.97012	2.12165	2.09	2.15329	3.08719	2.85306	41	38	131	101	1.91959	2.02668	6.2081	5.32433
gene-BSU_19760	NC_000964.3	2146821	2148101	-	protein_coding	BSU_19760	BSU19760	cgeD	NP_389857.1		putative glycosyltransferase involved in maturation of the outermost layer of the spore	2.04448	3.04031	5.42614e-07	1.16697e-06	3.78806	2.84392	3.0409	2.64693	3.66413	3.912	91	58	204	228	4.79936	3.48455	10.8902	13.5393
gene-BSU_16860	NC_000964.3	1758314	1759600	+	protein_coding	BSU_16860	BSU16860	ymfH	NP_389568.2		putative processing protease	2.04115	8.93475	4.61278e-21	2.05564e-20	8.85763	7.83821	7.8617	7.81472	8.99929	8.71596	2915	2470	8923	6806	153.021	147.702	474.117	402.276
gene-BSU_23530	NC_000964.3	2450403	2451047	-	protein_coding	BSU_23530	BSU23530	spoIIM	NP_390234.1	sporulation	autolysin component for dissolution of the septal cell wall (stage II sporulation)	2.03899	1.52767	0.0030264	0.00472625	1.86547	1.21259	1.07882	1.34636	2.07225	1.65868	14	17	56	35	1.46642	2.02842	5.9372	4.1278
gene-BSU_34620	NC_000964.3	3555902	3557671	-	protein_coding	BSU_34620	BSU34620	mdxD	NP_391342.1		maltogenic alpha-amylase	2.03853	1.01572	0.00156966	0.00253052	1.97793	1.2777	1.37241	1.18299	1.88372	2.07214	20	14	47	52	0.763392	0.608728	1.81584	2.23481
gene-BSU_04790	NC_000964.3	528129	528581	+	protein_coding	BSU_04790	BSU04790	ydcK	NP_388360.1		conserved protein of unknown function	2.0379	4.94536	1.41513e-14	4.81797e-14	5.42534	4.43353	4.41007	4.45698	5.46088	5.3898	255	231	752	664	38.0306	39.2448	113.52	111.501
gene-BSU_11250	NC_000964.3	1203461	1204420	+	protein_coding	BSU_11250	BSU11250	argF	NP_389007.1		ornithine carbamoyltransferase	2.03671	3.58768	6.31092e-06	1.24474e-05	3.87347	2.96308	3.01277	2.91338	3.61105	4.13589	89	72	196	269	6.2634	5.77204	13.9617	21.3153
gene-BSU_32360	NC_000964.3	3323300	3323605	-	protein_coding	BSU_32360	BSU32360	yunC	NP_391116.1		conserved protein of unknown function	2.03423	6.51209	4.34352e-15	1.50731e-14	6.55	5.55114	5.58123	5.52105	6.72215	6.37785	590	495	1827	1333	130.263	124.495	408.292	331.374
gene-BSU_22540	NC_000964.3	2363111	2363878	-	protein_coding	BSU_22540	BSU22540	qcrC	NP_390135.1	respiration	menaquinol:cytochrome c oxidoreductase (cytochrome cc subunit)	2.03057	4.76387	5.41092e-12	1.6116e-11	5.15916	4.17966	4.17013	4.18919	5.21628	5.10205	214	190	632	541	18.8254	19.0397	56.2742	53.5854
gene-BSU_36950	NC_000964.3	3792969	3794009	-	protein_coding	BSU_36950	BSU36950	tsaC	NP_391576.1		tRNA(NNU) t(6)A37 threonylcarbamoyladenosine modification; threonine-dependent ADP-forming ATPase	2.03	6.78362	1.98434e-20	8.7025e-20	7.28005	6.2689	6.19887	6.33893	7.34761	7.21249	912	881	2828	2390	59.1882	65.1318	185.773	174.645
gene-BSU_32630	NC_000964.3	3352789	3353907	-	protein_coding	BSU_32630	BSU32630	dadA	NP_391143.1		D-amino acid oxidase	2.02968	7.76161	1.10755e-21	5.0722e-21	7.95131	6.9404	6.91757	6.96324	8.06189	7.84072	1509	1364	4651	3703	91.1067	93.8107	284.23	251.729
gene-BSU_36220	NC_000964.3	3728511	3729296	-	protein_coding	BSU_36220	BSU36220	ywqG	NP_391503.1		conserved protein of unknown function	2.02921	5.594	2.14189e-17	8.3813e-17	5.90717	4.90975	4.93712	4.88238	5.91819	5.89615	373	314	1039	950	32.061	30.7451	90.3954	91.9414
gene-BSU_21330	NC_000964.3	2247889	2248335	+	protein_coding	BSU_21330	BSU21330	yomK	NP_390016.1		conserved protein of unknown function; phage SPbeta	2.02846	3.08447	2.73356e-08	6.46313e-08	3.78464	2.86829	2.89444	2.84214	3.85313	3.71616	81	68	235	197	12.2425	11.7076	35.9512	33.525
gene-BSU_39000	NC_000964.3	4002716	4004134	-	protein_coding	BSU_39000	BSU39000	yxjC	NP_391779.3		putative acid metabolite permease	2.02838	0.317234	0.0416281	0.0567282	1.08886	0.635005	0.482595	0.787415	1.10084	1.07687	5	8	20	18	0.238056	0.433886	0.963831	0.96494
gene-BSU_00340	NC_000964.3	42917	43660	+	protein_coding	BSU_00340	BSU00340	trmNF	NP_387915.1		tRNA1(Val) (adenine(37)-N6)-methyltransferase	2.02699	6.46526	1.4105e-20	6.21219e-20	6.92644	5.92014	5.8865	5.95378	6.86996	6.98291	732	672	2026	2036	66.4705	69.5128	186.217	208.169
gene-BSU_misc_RNA_81	NC_000964.3	2678343	2678565	-	misc_RNA	BSU_misc_RNA_81	.	ratA	.		antisense RNA controlling synthesis of TxpA, membrane associated toxin of a toxin antitoxin system; skin element	2.02462	3.00659	1.4739e-05	2.82498e-05	3.68879	2.7824	2.56705	2.99775	3.86451	3.51306	62	77	237	169	18.7836	26.5738	72.677	57.649
gene-BSU_misc_RNA_77	NC_000964.3	2273705	2273884	-	misc_RNA	BSU_misc_RNA_77	.	asrG	.		antitoxin small RNA	2.0221	2.93256	2.17243e-05	4.10679e-05	3.3798	2.52011	2.54758	2.49265	3.63783	3.12178	61	51	200	125	22.8954	21.8055	75.982	52.826
gene-BSU_08410	NC_000964.3	916124	916606	-	protein_coding	BSU_08410	BSU08410	yfiV	NP_388722.1		putative transcriptional regulator (MarR family)	2.02197	4.84714	6.06827e-13	1.90757e-12	5.13946	4.16519	4.08488	4.24549	5.16656	5.11237	201	198	610	545	28.1151	31.549	86.3647	85.834
gene-BSU_33440	NC_000964.3	3432339	3434156	-	protein_coding	BSU_33440	BSU33440	cysJ	NP_391224.1		assimilatory sulfite reductase (flavoprotein alpha-subunit)	2.01922	5.39092	3.94448e-13	1.24944e-12	5.82631	4.84666	4.82432	4.869	5.97706	5.67555	344	311	1083	813	12.7837	13.1654	40.7369	34.0179
gene-BSU_10180	NC_000964.3	1093874	1094650	+	protein_coding	BSU_10180	BSU10180	yhfC	NP_388899.1		putative integral membrane protein	2.01827	1.7704	0.000444302	0.000750167	2.40778	1.62922	1.32744	1.93099	2.37253	2.44303	19	31	73	72	1.65205	3.0705	6.42474	7.04891
gene-BSU_00330	NC_000964.3	42499	42858	+	protein_coding	BSU_00330	BSU00330	dnaH	NP_387914.1		subunit of the DNA replication complex	2.0143	6.82178	7.36974e-21	3.26318e-20	7.22765	6.22501	6.29543	6.15459	7.1812	7.27411	976	774	2518	2495	183.163	165.465	478.307	527.203
gene-BSU_07270	NC_000964.3	798469	799233	+	protein_coding	BSU_07270	BSU07270	spmH	NP_388608.1		glucose-1-phosphate cytidylyltransferase (sporulation)	2.01373	2.3671	2.50384e-05	4.70963e-05	2.91546	2.06388	2.26713	1.86064	2.9656	2.86531	48	29	119	102	4.23907	2.91746	10.6375	10.1426
gene-BSU_misc_RNA_74	NC_000964.3	2069732	2070115	-	misc_RNA	BSU_misc_RNA_74	.	asrE	.		small regulatory antitoxin RNA, toxin-antitoxin type I system (BsrE/AsrE)	2.01333	4.81404	8.39746e-13	2.61788e-12	5.50998	4.53727	4.51406	4.56048	5.62382	5.39615	275	249	844	667	48.383	49.9041	150.302	132.131
gene-BSU_00620	NC_000964.3	69168	69545	+	protein_coding	BSU_00620	BSU00620	divIC	NP_387943.1	cell division	cell-division initiation protein	2.01329	7.21741	2.39695e-16	8.97232e-16	7.5773	6.58323	6.6369	6.52955	7.41012	7.74448	1240	1007	2954	3463	221.626	205.025	534.407	696.901
gene-BSU_26180	NC_000964.3	2686770	2688302	-	protein_coding	BSU_26180	BSU26180	yqbA	NP_390495.1		putative phage capsid protein; skin element	2.00366	2.82603	1.49561e-05	2.86527e-05	3.37864	2.52011	2.54758	2.49265	3.15365	3.60363	61	51	138	181	2.68831	2.56033	6.15588	8.98145
gene-BSU_13250	NC_000964.3	1391953	1392639	+	protein_coding	BSU_13250	BSU13250	ykoG	NP_389208.1		two-component response regulator [YkoH]	2.00333	4.01394	1.17763e-09	3.05092e-09	4.30387	3.3713	3.397	3.34561	4.3139	4.29383	120	101	330	302	11.8009	11.3144	32.8481	33.4395
gene-BSU_06020	NC_000964.3	649903	650187	+	protein_coding	BSU_06020	BSU06020	groES	NP_388483.2	heat shock	chaperonin small subunit	2.00187	9.12909	6.17875e-26	3.2837e-25	8.93809	7.9404	7.94779	7.93301	8.88848	8.9877	3095	2682	8262	8220	733.68	724.239	1982.41	2194
gene-BSU_22980	NC_000964.3	2404249	2405028	-	protein_coding	BSU_22980	BSU22980	ypbG	NP_390179.1		putative phosphoesterase	2.00107	5.58711	1.77367e-15	6.32471e-15	6.11123	5.12834	5.2029	5.05378	6.05862	6.16385	451	355	1147	1147	39.0637	35.0269	100.559	111.861
gene-BSU_28930	NC_000964.3	2956486	2958267	-	protein_coding	BSU_28930	BSU28930	lytS	NP_390771.1		two-component sensor histidine kinase [LytT]	-2.00186	4.9088	4.03625e-14	1.33788e-13	4.65097	5.62557	5.58123	5.66991	4.71384	4.58809	590	550	441	374	22.3684	23.7533	16.9233	15.9652
gene-BSU_14170	NC_000964.3	1488413	1488868	+	protein_coding	BSU_14170	BSU14170	fldP	NP_389300.2		short-chain flavodoxin	-2.0028	4.76307	0.0264509	0.0370331	4.47667	5.77851	5.7758	5.78122	3.46913	5.48421	677	595	176	710	100.303	100.42	26.3938	118.441
gene-BSU_14760	NC_000964.3	1545820	1546008	-	protein_coding	BSU_14760	BSU14760	ylaF	NP_389359.1		conserved hypothetical protein	-2.00326	2.68883	4.11999e-07	8.94428e-07	2.57515	3.4512	3.48152	3.42088	2.49478	2.65553	128	107	81	86	45.7551	43.5703	29.3074	34.6136
gene-BSU_38780	NC_000964.3	3981227	3982915	+	protein_coding	BSU_38780	BSU38780	yxkI	NP_391757.1		putative membrane protease	-2.00447	5.86244	4.02397e-13	1.27364e-12	5.32406	6.32335	6.28371	6.36299	5.51786	5.13025	968	896	783	552	38.7201	40.8269	31.7019	24.8611
gene-BSU_15770	NC_000964.3	1651142	1653088	+	protein_coding	BSU_15770	BSU15770	prkC	NP_389459.1		protein serine/threonine kinase	-2.00544	9.03789	2.99396e-23	1.45311e-22	8.38941	9.39296	9.41978	9.36614	8.46456	8.31427	8608	7261	6154	5148	298.695	287.011	216.145	201.133
gene-BSU_34310	NC_000964.3	3522170	3523273	-	protein_coding	BSU_34310	BSU34310	epsG	NP_391311.1		biofilm extracellular matrix formation chain-length determining factor	-2.00734	3.35645	1.78599e-08	4.28887e-08	3.0187	3.94355	3.96523	3.92187	3.17209	2.86531	184	156	140	102	11.26	10.8749	8.67186	7.02815
gene-BSU_12680	NC_000964.3	1334966	1338964	+	protein_coding	BSU_12680	BSU12680	xkdO	NP_389150.2		phage PBSX; putative tape measure protein	-2.009	8.12052	2.16319e-24	1.09616e-23	7.51902	8.52374	8.52506	8.52243	7.59446	7.44357	4624	4041	3359	2808	78.1192	77.7688	57.4397	53.4141
gene-BSU_39760	NC_000964.3	4082920	4084383	-	protein_coding	BSU_39760	BSU39760	iolA	NP_391855.1		methylmalonate-semialdehyde dehydrogenase	-2.00962	2.15956	9.13453e-06	1.77962e-05	2.24587	3.10853	3.10891	3.10815	2.4196	2.07214	96	84	76	52	4.43018	4.41577	3.54998	2.70192
gene-BSU_14900	NC_000964.3	1561569	1563437	+	protein_coding	BSU_14900	BSU14900	ctaD	NP_389373.2		cytochrome caa3 oxidase (subunit I)	-2.00972	4.56063	1.35987e-13	4.41904e-13	4.20279	5.17002	5.18726	5.15278	4.2151	4.19048	446	381	307	280	16.1219	15.6886	11.2327	11.3962
gene-BSU_29700	NC_000964.3	3040751	3041395	+	protein_coding	BSU_29700	BSU29700	acuB	NP_390848.1		component of the acetyl-coenzyme A synthetase regulation pathway	-2.01128	2.17094	6.20436e-06	1.22431e-05	2.19777	3.03493	3.12213	2.94772	2.22136	2.17418	97	74	64	57	10.1602	8.82958	6.78537	6.72241
gene-BSU_34110	NC_000964.3	3500386	3501597	+	protein_coding	BSU_34110	BSU34110	rsbP	NP_391291.1		phosphoserine protein-phosphatase	-2.01182	6.3318	1.43839e-18	5.85538e-18	5.78166	6.77574	6.85359	6.6979	5.83818	5.72514	1443	1133	982	842	80.4368	71.9441	55.4067	52.8469
gene-BSU_12260	NC_000964.3	1296620	1297594	-	protein_coding	BSU_12260	BSU12260	yjlA	NP_389108.1		putative permease	-2.01189	4.72258	4.10442e-13	1.29811e-12	4.42697	5.40117	5.42192	5.38041	4.42187	4.43207	527	448	357	334	36.5172	35.3624	25.039	26.0587
gene-BSU_12750	NC_000964.3	1343230	1345293	+	protein_coding	BSU_12750	BSU12750	xkdV	NP_389158.1		phage PBSX; conserved hypothetical protein	-2.01301	6.24515	1.59824e-18	6.47427e-18	5.69781	6.69313	6.66089	6.72538	5.69249	5.70312	1261	1155	886	829	41.2759	43.0666	29.3547	30.5531
gene-BSU_27700	NC_000964.3	2832424	2832690	-	protein_coding	BSU_27700	BSU27700	yrbF	NP_390648.2		component of the preprotein translocase	-2.01418	8.17296	1.0189e-20	4.49707e-20	7.43739	8.44813	8.3867	8.50955	7.5638	7.31098	4200	4005	3288	2560	1062.75	1154.41	842.12	729.355
gene-BSU_01250	NC_000964.3	140147	140410	+	protein_coding	BSU_01250	BSU01250	rpsQ	NP_388006.1		ribosomal protein S17 (BS16)	-2.0146	10.5042	6.48518e-20	2.78513e-19	9.87974	10.8973	10.8635	10.9311	9.72544	10.034	23437	21504	14772	16994	5997.76	6268.79	3826.39	4896.68
gene-BSU_08660	NC_000964.3	937900	938154	+	protein_coding	BSU_08660	BSU08660	sspE	NP_388746.1		small acid-soluble spore protein (gamma-type SASP)	-2.01596	6.26931	1.24869e-15	4.49921e-15	5.68317	6.69081	6.66992	6.7117	5.84681	5.51953	1269	1144	988	728	336.211	345.266	264.954	217.171
gene-BSU_13010	NC_000964.3	1369876	1370925	-	protein_coding	BSU_13010	BSU13010	pgl	NP_389184.1		6-phosphogluconolactonase	-2.01769	7.75517	1.25086e-16	4.73794e-16	7.07023	8.09019	8.10468	8.07571	7.25873	6.88172	3452	2962	2658	1897	222.112	217.102	173.109	137.432
gene-BSU_00990	NC_000964.3	117349	117498	+	protein_coding	BSU_00990	BSU00990	rpmGB	NP_387980.1		ribosomal protein L33	-2.01935	5.54069	1.838e-15	6.53723e-15	4.97774	5.96827	6.00189	5.93465	5.00622	4.94925	794	663	544	485	357.619	340.166	248.005	245.958
gene-BSU_misc_RNA_35	NC_000964.3	2331320	2331720	-	misc_RNA	BSU_misc_RNA_35	.	rnpB	.		RNA component of ribonuclease P (RNase P) (catalytic subunit, ribozyme)	-2.02139	10.0169	6.6683e-07	1.4201e-06	9.55715	10.5107	10.076	10.9454	9.65886	9.45544	13573	21719	14105	11374	2286.77	4168.34	2405.37	2157.64
gene-BSU_13180	NC_000964.3	1383320	1385608	-	protein_coding	BSU_13180	BSU13180	metE	NP_389201.2		cobalamin-independent methionine synthase	-2.02148	3.68794	2.01478e-10	5.48764e-10	3.44491	4.39323	4.37183	4.41464	3.37675	3.51306	248	224	164	169	7.31976	7.53131	4.8995	5.61631
gene-BSU_10350	NC_000964.3	1109388	1110482	-	protein_coding	BSU_10350	BSU10350	yhfS	NP_388916.1		acetyl-CoA C-acetyltransferase	-2.0215	3.69565	7.81027e-10	2.0439e-09	3.30258	4.24549	4.28041	4.21056	3.38468	3.22048	232	193	165	135	14.3141	13.5647	10.3044	9.37842
gene-BSU_20929	NC_000964.3	2212848	2213078	+	protein_coding	BSU_20929	BSU20929	yoyI	YP_003097749.1		conserved membrane protein of unknown function; phage SPbeta	-2.02225	2.62363	4.75115e-05	8.72612e-05	2.50811	3.40584	3.53194	3.27973	2.23896	2.77726	133	96	65	95	38.8983	31.9836	19.2422	31.284
gene-BSU_07130	NC_000964.3	782958	784298	+	protein_coding	BSU_07130	BSU07130	lplD	NP_388594.1		alpha-galacturonidase	-2.02376	3.19957	2.6866e-07	5.92328e-07	2.69878	3.60982	3.63702	3.58261	2.84436	2.55319	144	121	108	79	7.25479	6.94424	5.50742	4.48135
gene-BSU_12590	NC_000964.3	1327195	1328682	+	protein_coding	BSU_12590	BSU12590	xkdE	NP_389141.2		phage PBSX; phage capsid portal protein	-2.02553	6.58368	1.48764e-20	6.53803e-20	6.04524	7.05164	7.11405	6.98923	6.08926	6.00123	1731	1389	1172	1023	78.5932	71.8402	53.8615	52.2977
gene-BSU_misc_RNA_3	NC_000964.3	119855	119995	+	misc_RNA	BSU_misc_RNA_3	.	ldlJ	.		L10_leader	-2.02743	9.7443	4.45409e-22	2.0719e-21	9.14854	10.1695	10.2073	10.1317	9.05267	9.24441	14867	12352	9260	9824	7123.53	6741.96	4491.02	5300.04
gene-BSU_28920	NC_000964.3	2955783	2956508	-	protein_coding	BSU_28920	BSU28920	lytT	NP_390770.1		two-component response regulator [LytS]	-2.02753	4.19223	2.48952e-11	7.1425e-11	3.88838	4.85892	4.78744	4.9304	3.81256	3.96421	335	325	228	237	31.1745	34.452	21.4759	24.8326
gene-BSU_02550	NC_000964.3	278377	279057	+	protein_coding	BSU_02550	BSU02550	ycbL	NP_388137.2		two-component response regulator [YcbM]	-2.02755	2.50293	6.3809e-06	1.25699e-05	2.36173	3.24042	3.13524	3.34561	2.1855	2.53796	98	101	62	78	9.72232	11.4141	6.22584	8.7128
gene-BSU_10970	NC_000964.3	1174861	1175976	-	protein_coding	BSU_10970	BSU10970	yitF	NP_388978.1		putative enolase superfamily enzyme (isomerase / dehydratase)	-2.02771	3.44682	3.09522e-07	6.79439e-07	2.98498	3.89138	4.10501	3.67775	2.88964	3.08032	204	130	112	121	12.3497	8.96494	6.86289	8.24767
gene-BSU_06170	NC_000964.3	670087	671049	+	protein_coding	BSU_06170	BSU06170	ydjE	NP_388498.1		putative sugar kinase (ribokinase family); prophage region 3	-2.02978	4.86127	5.64749e-12	1.67844e-11	4.57285	5.56183	5.46408	5.65958	4.60268	4.54303	543	546	407	362	38.0947	43.635	28.9016	28.5952
gene-BSU_27950	NC_000964.3	2855177	2855515	-	protein_coding	BSU_27950	BSU27950	rppA	NP_390673.2		ribosomal protein L27 specific N-terminal end cysteine protease	-2.03335	11.4419	1.94973e-18	7.87499e-18	10.8306	11.8461	11.683	12.0091	10.8884	10.7728	41373	45411	33098	28370	8245.34	10309.3	6676.6	6366.05
gene-BSU_27630	NC_000964.3	2825846	2826169	-	protein_coding	BSU_27630	BSU27630	yrvD	NP_390641.1		conserved protein of unknown function	-2.03377	5.20018	1.56157e-13	5.05861e-13	4.72689	5.72596	5.8211	5.63081	4.85464	4.59914	699	535	488	377	145.755	127.08	102.998	88.5129
gene-BSU_37160	NC_000964.3	3812542	3813063	-	protein_coding	BSU_37160	BSU37160	rpoE	NP_391597.1		RNA polymerase (delta subunit) and transcriptional repressor	-2.0369	8.00058	1.07608e-26	5.8464e-26	7.44725	8.46956	8.45786	8.48125	7.42461	7.46989	4413	3927	2984	2860	571.156	578.973	390.914	416.779
gene-BSU_15850	NC_000964.3	1658242	1658904	+	protein_coding	BSU_15850	BSU15850	sdaAB	NP_389467.1		L-serine dehydratase (beta chain)	-2.03896	5.86074	2.23366e-16	8.36864e-16	5.37297	6.38873	6.38456	6.3929	5.23613	5.5098	1039	915	641	723	105.875	106.213	66.1147	82.9535
gene-BSU_01410	NC_000964.3	147973	148338	+	protein_coding	BSU_01410	BSU01410	rpsM	NP_388022.2		ribosomal protein S13	-2.04201	11.7991	8.60321e-30	5.19202e-29	11.1068	12.1366	12.1282	12.145	11.1295	11.0841	56334	49897	39121	35206	10398.7	10492.1	7309.41	7317.21
gene-BSU_13620	NC_000964.3	1429584	1430120	+	protein_coding	BSU_13620	BSU13620	mtnD	NP_389245.1		acireductone dioxygenase (Ni2+ or Fe2+-requiring)	-2.04269	2.73407	1.75451e-06	3.61017e-06	2.79606	3.71666	3.85072	3.58261	2.62095	2.97116	169	121	90	111	21.262	17.3412	11.461	15.7239
gene-BSU_16210	NC_000964.3	1692496	1694106	+	protein_coding	BSU_16210	BSU16210	fliF	NP_389503.1		flagellar basal-body M-ring protein	-2.04279	7.50618	1.18073e-22	5.61865e-22	7.29502	8.32162	8.37604	8.2672	7.2166	7.37344	4169	3384	2581	2674	174.835	161.66	109.558	126.263
gene-BSU_13580	NC_000964.3	1425641	1426837	+	protein_coding	BSU_13580	BSU13580	mtnE	NP_389241.1		methionine-glutamine aminotransferase	-2.04319	4.85317	1.29718e-13	4.21862e-13	4.74464	5.74817	5.76108	5.73527	4.69484	4.79443	670	576	435	434	37.8157	37.0336	24.8513	27.5807
gene-BSU_01260	NC_000964.3	140451	140819	+	protein_coding	BSU_01260	BSU01260	rplNA	NP_388007.1		ribosomal protein L14	-2.0439	10.774	2.88815e-10	7.80988e-10	10.1187	11.1893	11.1595	11.2191	9.77633	10.4611	28777	26258	15303	22853	5268.78	5476.5	2835.98	4711.15
gene-BSU_12770	NC_000964.3	1345631	1345795	+	protein_coding	BSU_12770	BSU12770	xkdX	NP_389160.1		phage PBSX; conserved hypothetical protein	-2.04445	1.1962	0.00155377	0.00250588	1.27855	1.9715	1.97808	1.96492	1.24717	1.30992	37	32	24	24	15.1499	14.9257	9.94674	11.0646
gene-BSU_04430	NC_000964.3	495740	496561	-	protein_coding	BSU_04430	BSU04430	ydbD	NP_388324.1		putative manganese-containing catalase	-2.04518	3.19017	1.33412e-08	3.22243e-08	2.89063	3.8241	3.72634	3.92187	2.9656	2.81566	154	156	119	98	12.6573	14.6057	9.89985	9.06911
gene-BSU_10030	NC_000964.3	1076515	1076952	-	protein_coding	BSU_10030	BSU10030	hinT	NP_388884.1		promiscuous Hit-family phosphohydrolase, adenosine phosphoramidase	-2.05075	6.34026	6.37446e-16	2.32104e-15	5.62509	6.65803	6.65522	6.66085	5.80015	5.45003	1256	1104	956	693	193.734	193.983	149.258	120.356
gene-BSU_05329	NC_000964.3	579047	579232	+	protein_coding	BSU_05329	BSU05329	ydzO	YP_003097684.1		hypothetical protein	-2.05234	3.47717	4.80495e-09	1.19331e-08	2.97129	3.90789	4.00146	3.81431	3.01751	2.92507	189	144	124	107	68.6499	59.5824	45.5892	43.7604
gene-BSU_12720	NC_000964.3	1340932	1341357	+	protein_coding	BSU_12720	BSU12720	xkdS	NP_389154.1		phage PBSX; conserved hypothetical protein	-2.05396	3.85034	1.42242e-08	3.43172e-08	3.41145	4.39403	4.35512	4.43294	3.1903	3.63259	245	227	142	185	38.8551	41.0095	22.7946	33.0348
gene-BSU_38280	NC_000964.3	3929105	3930550	-	protein_coding	BSU_38280	BSU38280	efeU	NP_391707.2		ferrous ion permease	-2.05586	6.9256	2.57645e-16	9.6008e-16	6.68809	7.73278	7.72482	7.74075	6.49747	6.8787	2650	2346	1561	1893	123.814	124.861	73.8224	99.5847
gene-BSU_15460	NC_000964.3	1617210	1618121	+	protein_coding	BSU_15460	BSU15460	rluD	NP_389429.3		pseudouridylate synthase	-2.05619	8.39739	8.21242e-23	3.9215e-22	7.62258	8.66432	8.68539	8.64326	7.74794	7.49722	5169	4395	3738	2915	382.915	370.879	280.284	243.139
gene-BSU_27270	NC_000964.3	2787130	2787825	-	protein_coding	BSU_27270	BSU27270	mtnN	NP_390605.1		methylthioadenosine / S-adenosylhomocysteine nucleosidase	-2.05656	6.77802	1.43893e-21	6.56074e-21	6.20699	7.23747	7.2201	7.25484	6.17405	6.23994	1864	1672	1244	1210	180.937	184.882	122.226	132.247
gene-BSU_28690	NC_000964.3	2934594	2935928	+	protein_coding	BSU_28690	BSU28690	glcF	NP_390747.1		glycolate oxidase (iron-sulfur subunit)	-2.05966	3.81654	2.43651e-09	6.16951e-09	3.38211	4.36716	4.33822	4.3961	3.56295	3.20127	242	221	189	133	12.2469	12.7403	9.68131	7.57845
gene-BSU_01360	NC_000964.3	144527	145822	+	protein_coding	BSU_01360	BSU01360	secY	NP_388017.1		preprotein translocase subunit	-2.0616	14.3277	3.89585e-29	2.29428e-28	13.6304	14.6747	14.6586	14.6908	13.6736	13.5873	325502	291421	228255	199667	16968.4	17305.5	12043.9	11719.6
gene-BSU_03090	NC_000964.3	334630	335259	+	protein_coding	BSU_03090	BSU03090	ycgF	NP_388191.1		putative aminoacid export permease	-2.06207	5.4439	7.66786e-18	3.04362e-17	4.95593	5.97621	5.99652	5.95589	4.98291	4.92896	791	673	535	478	84.8256	82.2134	58.072	57.7162
gene-BSU_03580	NC_000964.3	408240	408887	-	protein_coding	BSU_03580	BSU03580	yczE	NP_388240.2		integral inner membrane protein regulating antibiotic production	-2.06384	7.06035	5.73233e-25	2.9554e-24	6.48876	7.52633	7.55175	7.50091	6.53179	6.44573	2349	1985	1599	1398	244.906	235.751	168.743	164.113
gene-BSU_04010	NC_000964.3	454029	454592	+	protein_coding	BSU_04010	BSU04010	sipU	NP_388283.1		type I signal peptidase	-2.06481	4.31855	1.21559e-12	3.74444e-12	3.91719	4.91353	4.91829	4.90877	3.87017	3.96421	368	320	238	237	44.0819	43.6656	28.857	31.9653
gene-BSU_09570	NC_000964.3	1034046	1035227	+	protein_coding	BSU_09570	BSU09570	yhdR	NP_388838.1		putative aspartate aminotransferase	-2.06494	5.5995	1.62916e-17	6.3931e-17	5.20399	6.22714	6.30706	6.14722	5.22293	5.18505	984	770	635	574	56.243	50.135	36.7375	36.9407
gene-BSU_17570	NC_000964.3	1887352	1888743	+	protein_coding	BSU_17570	BSU17570	xynP	NP_389639.2		H+-xyloside symporter	-2.06657	0.481322	0.0110602	0.0162373	0.85857	1.47745	1.41601	1.53888	1.13884	0.578305	21	21	21	8	1.01923	1.16104	1.03165	0.437181
gene-BSU_30070	NC_000964.3	3076818	3078356	+	protein_coding	BSU_30070	BSU30070	opuD	NP_390885.1		glycine betaine transporter	-2.07326	7.99749	4.763e-22	2.21311e-21	7.30121	8.35521	8.38533	8.32509	7.44181	7.1606	4196	3523	3020	2305	184.199	176.174	134.19	113.931
gene-BSU_06310	NC_000964.3	685155	686564	-	protein_coding	BSU_06310	BSU06310	gabP	NP_388512.2		gamma-aminobutyrate (GABA) permease; proline permease	-2.07797	1.34622	6.97301e-05	0.000126228	1.64981	2.44863	2.38153	2.51573	1.55883	1.7408	53	52	34	38	2.5395	2.83826	1.64897	2.0501
gene-BSU_30690	NC_000964.3	3138321	3138884	-	protein_coding	BSU_30690	BSU30690	ytiB	NP_390947.1		carbonic anhydrase	-2.07859	6.32697	1.70363e-19	7.19695e-19	5.72431	6.77002	6.73055	6.80949	5.82804	5.62058	1324	1225	975	782	158.599	167.157	118.217	105.472
gene-BSU_18350	NC_000964.3	1998340	1999815	-	protein_coding	BSU_18350	BSU18350	dacC	NP_389717.1		D-alanyl-D-alanine carboxypeptidase	-2.07906	2.30627	7.46941e-06	1.46556e-05	2.14275	3.01801	3.05476	2.98127	2.09175	2.19375	92	76	57	58	4.21107	3.96274	2.64084	2.98918
gene-BSU_32260	NC_000964.3	3314828	3316129	-	protein_coding	BSU_32260	BSU32260	hom	NP_391106.1		homoserine dehydrogenase	-2.08021	5.31244	1.33703e-14	4.55956e-14	5.08208	6.11766	6.00903	6.22628	4.96452	5.19965	798	814	528	580	41.4079	48.1151	27.7317	33.8865
gene-BSU_35490	NC_000964.3	3644607	3645296	-	protein_coding	BSU_35490	BSU35490	degU	NP_391429.1		two-component response regulator	-2.08362	7.35258	4.24868e-27	2.34215e-26	6.71932	7.77131	7.75432	7.78831	6.71116	6.72748	2705	2425	1813	1703	264.856	270.477	179.681	187.748
gene-BSU_33810	NC_000964.3	3468253	3469164	-	protein_coding	BSU_33810	BSU33810	opuCC	NP_391261.1		glycine betaine/carnitine/choline/choline sulfate ABC transporter (osmoprotectant-binding lipoprotein)	-2.08436	4.31098	1.18835e-10	3.30187e-10	3.85371	4.86767	4.94458	4.79076	4.00486	3.70256	375	294	263	195	27.7797	24.8097	19.7203	16.2648
gene-BSU_37010	NC_000964.3	3797085	3798155	-	protein_coding	BSU_37010	BSU37010	prfA	NP_391582.1		peptide chain release factor 1	-2.08515	9.20253	1.18807e-30	7.38528e-30	8.65562	9.71405	9.72269	9.70542	8.63169	8.67956	10622	9189	6912	6636	670.051	660.309	441.334	471.332
gene-BSU_23550	NC_000964.3	2451463	2452782	-	protein_coding	BSU_23550	BSU23550	mleA	NP_390236.1		catabolic NAD-dependent malic enzyme (conversion of malate into pyruvate)	-2.08587	8.40007	3.66607e-30	2.22871e-29	7.95491	9.01245	9.0267	8.99821	7.95646	7.95335	6552	5624	4322	4005	335.344	327.899	223.905	230.802
gene-BSU_01420	NC_000964.3	148359	148754	+	protein_coding	BSU_01420	BSU01420	rpsK	NP_388023.1		ribosomal protein S11 (BS11)	-2.0859	12.747	8.1731e-29	4.78595e-28	12.023	13.0839	13.0848	13.083	12.0588	11.9871	109334	95610	74518	65847	18653.1	18581.3	12868.2	12648.8
gene-BSU_misc_RNA_48	NC_000964.3	2961232	2961479	-	misc_RNA	BSU_misc_RNA_48	.	tboT	.		T-box riboswitch specific of threonine tRNA ligase	-2.08733	5.79611	1.14581e-15	4.1321e-15	5.25938	6.30733	6.23584	6.37881	5.1079	5.41086	936	906	585	674	254.985	281.154	161.309	206.737
gene-BSU_40120	NC_000964.3	4122619	4122849	-	protein_coding	BSU_40120	BSU40120	ptsJ	NP_391892.1		glucose phosphotransferase system enzyme IIA component	-2.08897	1.6406	0.000474115	0.000798226	1.69037	2.47745	2.16859	2.7863	1.6668	1.71394	44	65	38	37	12.8686	21.6556	11.2493	12.1843
gene-BSU_03100	NC_000964.3	335329	336090	+	protein_coding	BSU_03100	BSU03100	ycgG	NP_388192.2		conserved protein of unknown function (similar to phage protein)	-2.09443	5.44074	1.1086e-18	4.53969e-18	4.9024	5.94385	5.93602	5.95167	4.90236	4.90244	758	671	505	469	67.2056	67.7697	45.32	46.8196
gene-BSU_08320	NC_000964.3	906764	907954	+	protein_coding	BSU_08320	BSU08320	bifM	NP_388713.1		ABC transporter (permease) biofilm formation	-2.09896	1.10285	0.00111321	0.00181659	1.12863	1.80958	1.75853	1.86064	1.13884	1.11842	30	29	21	19	1.70177	1.87393	1.20576	1.21353
gene-BSU_22019	NC_000964.3	2311986	2312132	-	protein_coding	BSU_22019	BSU22019	ypzF	YP_003097753.1		hypothetical protein	-2.09946	3.82329	4.83648e-11	1.37144e-10	3.59008	4.59878	4.58264	4.61492	3.49133	3.68884	289	259	179	193	132.822	135.597	83.2701	99.8735
gene-BSU_01000	NC_000964.3	117532	117711	+	protein_coding	BSU_01000	BSU01000	secE	NP_387981.1		preprotein translocase subunit	-2.10266	5.48344	1.94722e-09	4.97316e-09	4.73062	5.80205	5.66946	5.93465	5.02917	4.43207	628	663	553	334	235.71	283.471	210.09	141.151
gene-BSU_34810	NC_000964.3	3576165	3577619	-	protein_coding	BSU_34810	BSU34810	yvcD	NP_391361.1		conserved protein of unknown function	-2.10272	8.13438	1.27511e-27	7.10489e-27	7.51277	8.58251	8.61229	8.55272	7.58503	7.4405	4913	4127	3337	2802	228.126	218.293	156.836	146.492
gene-BSU_29600	NC_000964.3	3028297	3029634	+	protein_coding	BSU_29600	BSU29600	braB	NP_390838.1		branched-chain amino acid-Na+ symporter	-2.10497	7.9821	2.53194e-29	1.50175e-28	7.55378	8.62416	8.64759	8.60073	7.50045	7.60711	5035	4267	3146	3147	254.234	245.434	160.789	178.917
gene-BSU_31500	NC_000964.3	3235806	3236219	+	protein_coding	BSU_31500	BSU31500	yuxK	NP_391028.1		putative thiol-disulfide oxidoreductase	-2.11091	6.19453	6.73398e-21	2.98487e-20	5.58292	6.64517	6.6438	6.64655	5.59677	5.56907	1246	1093	828	754	203.333	203.183	136.768	138.542
gene-BSU_36130	NC_000964.3	3722005	3722541	+	protein_coding	BSU_36130	BSU36130	chrA	NP_391494.1		chromate transporter subunit C	-2.11099	3.93491	8.31217e-12	2.44059e-11	3.62194	4.64176	4.65266	4.63086	3.71532	3.52856	304	262	212	171	38.2464	37.5487	26.997	24.2232
gene-BSU_08340	NC_000964.3	909198	909746	-	protein_coding	BSU_08340	BSU08340	padR	NP_388715.1		transcriptional regulator of phenolic acid decarboxylase	-2.111	5.35666	3.26145e-16	1.20773e-15	4.86788	5.92491	5.87092	5.97891	4.9803	4.75546	724	684	534	422	89.0958	95.8853	66.5154	58.4723
gene-BSU_misc_RNA_69	NC_000964.3	1483557	1483640	+	misc_RNA	BSU_misc_RNA_69	.	fsrA	.		regulatory RNA controlling iron-dependent metabolism	-2.11137	3.5385	0.00104174	0.00170669	3.37698	4.51221	4.50904	4.51539	2.76154	3.99241	274	241	101	242	220.375	220.803	82.2234	219.152
gene-BSU_21640	NC_000964.3	2283136	2283651	-	protein_coding	BSU_21640	BSU21640	yokC	NP_390047.1		conserved hypothetical protein; phage SPbeta	-2.11338	2.76894	1.88559e-07	4.21509e-07	2.52271	3.47879	3.397	3.56059	2.68656	2.35886	120	119	95	67	15.7117	17.7487	12.59	9.87723
gene-BSU_29970	NC_000964.3	3066451	3067386	+	protein_coding	BSU_29970	BSU29970	ytkP	NP_390875.1		putative cysteine synthase-like enzyme	-2.11423	7.09747	2.73508e-26	1.47246e-25	6.55126	7.62508	7.63599	7.61416	6.61755	6.48498	2491	2148	1698	1437	179.8	176.615	124.055	116.786
gene-BSU_misc_RNA_41	NC_000964.3	2814491	2814691	-	misc_RNA	BSU_misc_RNA_41	.	ssrSB	.		6Sb RNA	-2.11444	6.19319	4.41131e-10	1.1737e-09	5.48793	6.58833	6.55516	6.62151	5.81049	5.16536	1171	1074	963	566	393.597	411.222	327.63	214.205
gene-BSU_09800	NC_000964.3	1054746	1055099	+	protein_coding	BSU_09800	BSU09800	yheA	NP_388861.1		conserved hypothetical protein	-2.11446	6.92536	7.06487e-25	3.62436e-24	6.29432	7.36398	7.42342	7.30455	6.33	6.25864	2148	1731	1388	1226	409.942	376.324	268.126	263.45
gene-BSU_13560	NC_000964.3	1423241	1424434	-	protein_coding	BSU_13560	BSU13560	mtnK	NP_389239.2		methylthioribose kinase (methionine salvage pathway, promiscuous)	-2.11677	7.18144	5.3097e-28	3.01953e-27	7.04417	8.12028	8.12371	8.11685	7.0415	7.04685	3498	3048	2284	2129	197.928	196.462	130.811	135.638
gene-BSU_15070	NC_000964.3	1575264	1575782	+	protein_coding	BSU_15070	BSU15070	ylbN	NP_389390.1		conserved hypothetical protein	-2.11768	10.9936	1.76721e-22	8.32336e-22	10.4117	11.4971	11.4147	11.5796	10.5412	10.2822	34348	33716	26015	20187	4471.21	4999.62	3427.76	2958.79
gene-BSU_32610	NC_000964.3	3351110	3352096	-	protein_coding	BSU_32610	BSU32610	frlB	NP_391141.1		fructosamine-6-P deglycase	-2.1206	2.25945	5.31945e-06	1.05573e-05	2.04664	2.94477	2.92494	2.96459	1.86117	2.23211	83	75	46	60	5.68136	5.84807	3.18709	4.62428
gene-BSU_30360	NC_000964.3	3108614	3109360	+	protein_coding	BSU_30360	BSU30360	yttA	NP_390914.2		conserved protein of unknown function	-2.12518	2.84408	1.64549e-07	3.69832e-07	2.64547	3.59603	3.73497	3.4571	2.60747	2.68348	155	110	89	88	14.0185	11.3329	8.14747	8.96133
gene-BSU_39370	NC_000964.3	4045245	4046510	+	protein_coding	BSU_39370	BSU39370	hutI	NP_391816.1		imidazolone-5-propionate hydrolase	-2.12698	2.28479	1.70652e-06	3.51842e-06	2.08283	2.97878	3.0269	2.93065	1.99148	2.17418	90	73	52	57	4.80286	4.43769	2.80882	3.42493
gene-BSU_04130	NC_000964.3	463496	463783	-	protein_coding	BSU_04130	BSU04130	yczJ	NP_388294.1		conserved protein of unknown function	-2.12794	3.72908	4.87084e-11	1.38024e-10	3.4049	4.42016	4.463	4.37733	3.32824	3.48157	265	218	158	165	62.1648	58.2549	37.5161	43.5814
gene-BSU_12749	NC_000964.3	1342955	1343227	+	protein_coding	BSU_12749	BSU12749	xkzA	YP_003097716.1		phage PBSX; conserved hypothetical protein	-2.12854	0.923935	0.00178699	0.00286195	1.04839	1.71331	1.75853	1.66809	0.937972	1.15881	30	24	16	20	7.4242	6.76576	4.00784	5.57285
gene-BSU_10810	NC_000964.3	1159922	1160746	+	protein_coding	BSU_10810	BSU10810	farP	NP_388961.1		farnesyl diphosphate phosphatase	-2.12978	4.6599	2.46635e-14	8.32847e-14	4.15459	5.20425	5.21221	5.19628	4.21954	4.08963	454	393	308	260	37.1786	36.6612	25.53	23.9734
gene-BSU_38229	NC_000964.3	3923319	3923477	+	protein_coding	BSU_38229	BSU38229	slrA	YP_003097794.1		anti-repressor of SlrR	-2.12994	4.58477	2.50712e-14	8.45234e-14	4.19962	5.24721	5.15223	5.34219	4.15147	4.24777	435	436	293	292	184.835	211.036	126.015	139.7
gene-BSU_16600	NC_000964.3	1732281	1733396	+	protein_coding	BSU_16600	BSU16600	nusA	NP_389542.1		transcription translation coupling factor involved in Rho-dependent transcription termination	-2.13004	10.2888	3.93053e-30	2.38598e-29	9.63457	10.726	10.7507	10.7014	9.56233	9.70681	21673	18338	13191	13542	1312.04	1264.61	808.29	923.058
gene-BSU_30320	NC_000964.3	3102629	3105043	-	protein_coding	BSU_30320	BSU30320	leuS	NP_390910.1		leucyl-tRNA synthetase	-2.13068	10.5156	1.76264e-28	1.02635e-27	9.83983	10.9333	10.9522	10.9144	9.93432	9.74535	24925	21257	17076	13909	697.283	677.412	483.529	438.116
gene-BSU_38260	NC_000964.3	3926682	3927932	-	protein_coding	BSU_38260	BSU38260	efeB	NP_391705.1		peroxidase converting ferric iron into ferrous iron	-2.13141	8.19752	2.94933e-25	1.53781e-24	7.89862	8.99238	8.98093	9.00383	7.7742	8.02304	6347	5646	3807	4204	342.77	347.338	208.103	255.632
gene-BSU_38230	NC_000964.3	3923920	3924228	+	protein_coding	BSU_38230	BSU38230	vbfB	NP_391702.1		subunit of acetate transporter as a volatile signal for biofilm formation	-2.13197	1.99519	4.8636e-05	8.92126e-05	1.86461	2.70458	2.93996	2.4692	1.86117	1.86805	84	50	46	43	18.3659	12.4532	10.1801	10.5857
gene-BSU_25670	NC_000964.3	2645490	2646590	-	protein_coding	BSU_25670	BSU25670	rgpH	NP_390445.1		potassium-dependent GTPase involved in ribosome 30S assembly	-2.13274	8.46266	3.12189e-31	1.99454e-30	7.93979	9.03017	9.04482	9.01551	7.98705	7.89253	6635	5692	4415	3839	407.141	397.874	274.219	265.241
gene-BSU_08480	NC_000964.3	923587	924171	+	protein_coding	BSU_08480	BSU08480	yfhC	NP_388729.1		putative oxidoreductase (nitroreductase family)	-2.13365	7.15876	1.59062e-19	6.74017e-19	6.77066	7.86662	7.84983	7.88342	6.59978	6.94155	2891	2591	1677	1978	333.875	340.863	196.034	257.206
gene-BSU_36300	NC_000964.3	3739206	3739982	-	protein_coding	BSU_36300	BSU36300	glcR	NP_391511.1		transcriptional regulator (glucose repression of catabolic operons)	-2.13401	5.5967	1.12854e-15	4.07337e-15	4.85187	5.92869	5.88262	5.97475	5.00879	4.69495	730	682	545	404	63.4736	67.551	47.9655	39.5522
gene-BSU_01430	NC_000964.3	148931	149875	+	protein_coding	BSU_01430	BSU01430	rpoA	NP_388024.1		RNA polymerase (alpha subunit)	-2.13491	13.8729	1.06612e-29	6.40598e-29	13.1483	14.2441	14.2552	14.233	13.2186	13.0781	246100	212186	166513	140285	17594.3	17280.4	12049.5	11292.5
gene-BSU_29440	NC_000964.3	3011751	3013136	-	protein_coding	BSU_29440	BSU29440	argH	NP_390822.1		argininosuccinate lyase	-2.14502	4.01905	5.78652e-11	1.63635e-10	3.5729	4.59816	4.74532	4.45101	3.5204	3.62541	325	230	183	184	15.842	12.7712	9.02903	10.0987
gene-BSU_36370	NC_000964.3	3743732	3744157	-	protein_coding	BSU_36370	BSU36370	fabZ	NP_391518.2		beta-hydroxyacyl-[acyl carrier protein] dehydratase	-2.14582	6.7369	1.32312e-18	5.40742e-18	6.18578	7.27905	7.16366	7.39444	6.31452	6.05705	1792	1843	1373	1064	284.197	332.954	220.401	189.995
gene-BSU_34250	NC_000964.3	3516880	3517488	-	protein_coding	BSU_34250	BSU34250	epsL	NP_391305.1		putative phosphotransferase involved in extracellular matrix synthesis	-2.1467	2.55623	4.30973e-06	8.62362e-06	2.2895	3.24028	3.12213	3.35843	2.46517	2.11383	97	102	79	54	10.7608	12.8899	8.87081	6.74507
gene-BSU_15620	NC_000964.3	1634837	1635622	+	protein_coding	BSU_15620	BSU15620	sirB	NP_389445.1		sirohydrochlorin ferrochelatase	-2.14739	4.3303	1.19836e-14	4.09679e-14	3.92845	4.97911	5.00651	4.95171	3.88701	3.96989	392	330	241	238	33.6942	32.3117	20.9676	23.0337
gene-BSU_00770	NC_000964.3	85737	86594	+	protein_coding	BSU_00770	BSU00770	folP	NP_387958.1		dihydropteroate synthase	-2.1509	7.01674	6.99963e-20	3.00295e-19	6.40739	7.5106	7.50519	7.51601	6.54688	6.26791	2274	2006	1616	1234	179.058	179.933	128.798	109.405
gene-BSU_04440	NC_000964.3	496646	497698	-	protein_coding	BSU_04440	BSU04440	dctB	NP_388325.1		membrane bound C4-dicarboxylate binding sensor protein	-2.15094	3.26372	9.76051e-11	2.71928e-10	3.00047	4.00607	4.02278	3.98937	3.00728	2.99367	192	164	123	113	12.3187	11.9863	7.98785	8.1632
gene-BSU_10020	NC_000964.3	1075289	1076368	-	protein_coding	BSU_10020	BSU10020	serC	NP_388883.1		phosphoserine aminotransferase	-2.15166	6.86918	2.48954e-27	1.38159e-26	6.51473	7.6118	7.60276	7.62083	6.51111	6.51834	2434	2158	1576	1471	152.261	153.779	99.7897	103.609
gene-BSU_tRNA_11	NC_000964.3	70267	70338	+	tRNA	BSU_tRNA_11	.	trnSL-Glu1	.		tRNA-Glu	-2.15421	0.59966	0.00465302	0.00713463	0.850028	1.45209	1.45834	1.44583	0.802495	0.897561	22	19	13	14	20.6434	20.309	12.3471	14.7913
gene-BSU_31410	NC_000964.3	3226933	3227433	-	protein_coding	BSU_31410	BSU31410	yugG	NP_391019.1		putative transcriptional regulator (Lrp/AsnC family)	-2.15456	5.94974	3.04544e-20	1.32299e-19	5.51755	6.60961	6.62185	6.59737	5.4382	5.59689	1227	1056	740	769	165.462	162.216	101.006	116.761
gene-BSU_00380	NC_000964.3	45633	47627	+	protein_coding	BSU_00380	BSU00380	metS	NP_387919.1		methionyl-tRNA synthetase	-2.15523	9.00959	1.41463e-27	7.87172e-27	8.31591	9.42567	9.42479	9.42656	8.4257	8.20611	8638	7572	5990	4775	292.524	292.103	205.323	182.071
gene-BSU_16610	NC_000964.3	1733410	1733685	+	protein_coding	BSU_16610	BSU16610	rulR	NP_389543.1		molecular ruler co-factor for RNA; new fold	-2.15533	6.9606	6.85058e-25	3.52315e-24	6.29634	7.3961	7.3869	7.40529	6.35745	6.23523	2094	1857	1415	1206	512.577	517.811	350.591	332.39
gene-BSU_29900	NC_000964.3	3059547	3060188	-	protein_coding	BSU_29900	BSU29900	trmB	NP_390868.1		tRNA (guanine-N(7)-)-methyltransferase	-2.15931	7.49462	1.22644e-27	6.85219e-27	6.871	7.97647	7.94732	8.00562	6.79683	6.94516	3094	2821	1925	1983	325.594	338.171	205.045	234.962
gene-BSU_08310	NC_000964.3	905816	906751	+	protein_coding	BSU_08310	BSU08310	bifL	NP_388712.2		ABC transporter (ATP-binding protein) biofilm formation	-2.16043	0.406191	0.00722921	0.0108438	0.793483	1.38707	1.28103	1.49311	0.894212	0.692755	18	20	15	10	1.29923	1.64446	1.0959	0.812708
gene-BSU_25400	NC_000964.3	2619910	2620356	-	protein_coding	BSU_25400	BSU25400	yqeY	NP_390418.1		conserved protein of unknown function with tRNA aminoacid amidase domain	-2.16068	11.5011	3.47828e-33	2.31141e-32	10.8413	11.9524	11.9131	11.9918	10.8802	10.8025	48527	44868	32910	28960	7334.44	7724.98	5034.7	4928.35
gene-BSU_14470	NC_000964.3	1516574	1517581	-	protein_coding	BSU_14470	BSU14470	mreBH	NP_389330.1		cell-shape determining protein	-2.16215	4.83864	1.84682e-11	5.343e-11	4.07244	5.16257	5.13602	5.18912	4.31805	3.82683	430	391	331	214	28.8203	29.8528	22.4554	16.1497
gene-BSU_12730	NC_000964.3	1341350	1342396	+	protein_coding	BSU_12730	BSU12730	xkdT	NP_389155.1		phage PBSX; putative base plate assembly protein	-2.16298	5.5081	1.87176e-19	7.89113e-19	4.95593	6.04399	5.9839	6.10409	4.98291	4.92896	784	747	535	478	50.5895	54.9088	34.943	34.7289
gene-BSU_01320	NC_000964.3	142974	143336	+	protein_coding	BSU_01320	BSU01320	rplR	NP_388013.2		ribosomal protein L18	-2.1645	12.1836	3.8578e-29	2.27511e-28	11.4908	12.6082	12.595	12.6215	11.3874	11.5943	77859	69429	46782	50149	14490.8	14719.8	8813.04	10509.1
gene-BSU_24450	NC_000964.3	2538115	2538672	-	protein_coding	BSU_24450	BSU24450	efp	NP_390325.2		elongation factor P	-2.16553	8.42136	2.91376e-30	1.77658e-29	7.76849	8.8794	8.82285	8.93595	7.8096	7.72738	5687	5386	3902	3422	688.557	742.849	478.197	466.505
gene-BSU_12250	NC_000964.3	1295748	1296500	-	protein_coding	BSU_12250	BSU12250	yjkB	NP_389107.1		putative ABC transporter (ATP-binding protein)	-2.16554	4.02972	6.40682e-12	1.89594e-11	3.62745	4.68304	4.71945	4.64663	3.73406	3.52083	319	265	215	170	28.6211	27.0844	19.5253	17.1737
gene-BSU_10980	NC_000964.3	1175985	1177253	-	protein_coding	BSU_10980	BSU10980	yitG	NP_388979.1		putative efflux transporter	-2.16623	3.54153	1.91483e-10	5.22571e-10	3.02629	4.03746	4.14443	3.93049	3.04779	3.00479	210	157	127	114	11.1802	9.52152	6.84377	6.83366
gene-BSU_36290	NC_000964.3	3738343	3739200	-	protein_coding	BSU_36290	BSU36290	ywpJ	NP_391510.1		phosphatase of unidentified specificity (possibly promiscuous)	-2.16636	5.93108	2.21524e-21	1.00121e-20	5.19455	6.29087	6.30561	6.27613	5.26648	5.12261	983	843	655	549	77.4029	75.6151	52.2044	48.6738
gene-BSU_12690	NC_000964.3	1338957	1339616	+	protein_coding	BSU_12690	BSU12690	xkdP	NP_389151.2		phage PBSX; putative murein binding protein	-2.16794	4.56272	1.23993e-12	3.8166e-12	4.00888	5.09147	5.04868	5.13426	4.19721	3.82055	404	376	303	213	41.355	43.8442	31.3944	24.5497
gene-BSU_40350	NC_000964.3	4145747	4147132	+	protein_coding	BSU_40350	BSU40350	rocR	NP_391915.1		transcriptional regulator (NtrC/NifA family)	-2.1705	4.11378	1.39862e-13	4.53783e-13	3.90084	4.96474	5.02071	4.90877	3.92557	3.87611	396	320	248	222	19.3029	17.7687	12.2361	12.1843
gene-BSU_03460	NC_000964.3	375166	375798	-	protein_coding	BSU_03460	BSU03460	hxlA	NP_388228.1		3-hexulose-6-phosphate synthase (HPS)	-2.17063	3.75806	3.14379e-10	8.45697e-10	2.81727	3.82324	3.77738	3.86909	2.84436	2.79017	160	150	108	96	17.0768	18.2371	11.6674	11.5366
gene-BSU_24220	NC_000964.3	2518023	2518826	-	protein_coding	BSU_24220	BSU24220	spo0A	NP_390302.1		response regulator, phosphorylated in response to complex YlbF/YmcA/YaaT	-2.17138	6.14766	6.87965e-24	3.43568e-23	5.64109	6.74425	6.72406	6.76444	5.64542	5.63676	1318	1187	857	791	110.752	113.622	72.8917	74.8395
gene-BSU_24610	NC_000964.3	2552653	2552988	+	protein_coding	BSU_24610	BSU24610	sinR	NP_390341.1		master regulator of biofilm formation	-2.17419	5.15826	4.88542e-16	1.79146e-15	4.65723	5.74767	5.63988	5.85546	4.74497	4.56949	615	627	451	369	123.659	143.614	91.789	83.5405
gene-BSU_07650	NC_000964.3	838077	838742	+	protein_coding	BSU_07650	BSU07650	yflK	NP_388646.1		putative sulfur carrier	-2.1756	5.37069	7.67012e-20	3.2804e-19	4.8175	5.91261	5.88844	5.93679	4.86318	4.77183	733	664	491	427	74.3568	76.7294	50.4151	48.7712
gene-BSU_21930	NC_000964.3	2307905	2308105	+	protein_coding	BSU_21930	BSU21930	cspD	NP_390076.1		cold-shock protein, molecular chaperone, RNA-helicase co-factor	-2.17634	7.69865	6.5531e-27	3.5886e-26	7.1899	8.30983	8.27309	8.34657	7.0829	7.29691	3881	3576	2351	2535	1304.48	1369.21	799.853	959.383
gene-BSU_16630	NC_000964.3	1734009	1736159	+	protein_coding	BSU_16630	BSU16630	infB	NP_389545.1		initiation factor IF-2	-2.17695	11.8936	1.43199e-30	8.84839e-30	11.1991	12.3234	12.3521	12.2947	11.2859	11.1122	65790	55354	43603	35899	2066.38	1980.51	1386.21	1269.56
gene-BSU_23950	NC_000964.3	2489535	2490503	-	protein_coding	BSU_23950	BSU23950	yqjA	NP_390275.2		conserved protein of unknown function	-2.18089	6.59507	4.73868e-27	2.60879e-26	6.07748	7.19167	7.19607	7.18727	6.11808	6.03688	1833	1595	1196	1049	127.8	126.679	84.4036	82.3497
gene-BSU_07400	NC_000964.3	812628	813818	+	protein_coding	BSU_07400	BSU07400	copO	NP_388621.1		metal (copper) efflux transporter	-2.18118	5.95834	1.43456e-20	6.31146e-20	5.11118	6.21573	6.21748	6.21399	5.17573	5.04663	924	807	614	520	52.4145	52.1471	35.2541	33.2125
gene-BSU_33830	NC_000964.3	3469860	3471002	-	protein_coding	BSU_33830	BSU33830	opuCA	NP_391263.1		glycine betaine/carnitine/choline/choline sulfate ABC transporter (ATP-binding protein)	-2.18823	4.36943	3.18659e-13	1.01403e-12	3.94322	5.02738	5.10305	4.95171	4.0849	3.80154	420	330	279	210	24.8253	22.2196	16.6921	13.976
gene-BSU_29120	NC_000964.3	2978734	2979672	-	protein_coding	BSU_29120	BSU29120	mdh	NP_390790.1		malate dehydrogenase (NAD-dependent)	-2.18843	8.25852	2.22151e-34	1.52269e-33	7.84031	8.96682	8.97752	8.95612	7.85275	7.82786	6332	5462	4021	3670	455.582	447.666	292.834	297.311
gene-BSU_18130	NC_000964.3	1940625	1942124	+	protein_coding	BSU_18130	BSU18130	eglS	NP_389695.2		endo-1,4-beta-glucanase	-2.18884	3.44573	6.11999e-11	1.72594e-10	2.99724	4.02883	4.04378	4.01389	3.05774	2.93674	195	167	128	108	8.78283	8.56827	5.83542	5.477
gene-BSU_20820	NC_000964.3	2207748	2207960	-	protein_coding	BSU_20820	BSU20820	yopO	NP_389964.1		putative transcriptional regulator, lambda repressor-like; phage SPbeta	-2.1904	0.379832	0.0126895	0.0184396	0.673107	1.19512	1.32744	1.06279	0.599467	0.746746	19	12	9	11	6.0265	4.33581	2.88946	3.92847
gene-BSU_34290	NC_000964.3	3520030	3521106	-	protein_coding	BSU_34290	BSU34290	epsI	NP_391309.1		putative polysaccharide pyruvyl transferase involved in biofilm matrix formation	-2.19514	2.62076	1.80787e-07	4.05009e-07	2.37688	3.36321	3.33019	3.39622	2.1855	2.56826	114	105	62	80	7.15122	7.50312	3.93667	5.65047
gene-BSU_misc_RNA_44	NC_000964.3	2869366	2869588	-	misc_RNA	BSU_misc_RNA_44	.	tboV	.		T-box riboswitch specific of valine tRNA	-2.19758	3.83756	6.99135e-12	2.06597e-11	3.44983	4.51823	4.50399	4.53246	3.30336	3.59629	273	244	155	180	82.7083	84.208	47.5314	61.4013
gene-BSU_34820	NC_000964.3	3577745	3579514	-	protein_coding	BSU_34820	BSU34820	bmrA	NP_391362.1		efflux transporter (ATP-binding and permease protein)	-2.19907	6.86956	7.80014e-29	4.57402e-28	6.36048	7.48755	7.51525	7.45986	6.37447	6.3465	2290	1929	1432	1304	87.4084	83.874	55.3252	56.0421
gene-BSU_11030	NC_000964.3	1181499	1182395	+	protein_coding	BSU_11030	BSU11030	yitL	NP_388984.1		RNA-binding protein	-2.20178	6.5387	4.13954e-25	2.15298e-24	5.84287	6.96879	6.98698	6.95059	5.77473	5.911	1584	1352	939	960	119.304	115.999	71.5857	81.4121
gene-BSU_35720	NC_000964.3	3676159	3678399	-	protein_coding	BSU_35720	BSU35720	tagF	NP_391453.1		CDP-glycerol:polyglycerol phosphate glycero-phosphotransferase (poly(glycerol phosphate) polymerase)	-2.20906	9.30164	3.45415e-31	2.20342e-30	8.63261	9.77747	9.78767	9.76727	8.73065	8.53458	11112	9592	7404	6000	334.997	329.409	225.932	203.666
gene-BSU_01380	NC_000964.3	146527	147273	+	protein_coding	BSU_01380	BSU01380	mapA	NP_388019.1		methionine aminopeptidase	-2.20953	12.882	2.96294e-34	2.02085e-33	12.1445	13.288	13.2788	13.2973	12.1369	12.1521	125079	110917	78662	73828	11312.4	11427.4	7201.08	7518.15
gene-BSU_13130	NC_000964.3	1379605	1380852	+	protein_coding	BSU_13130	BSU13130	proA	NP_389196.2		gamma-glutamyl phosphate reductase	-2.21266	7.63205	8.75607e-26	4.62374e-25	7.03442	8.17921	8.13435	8.22407	7.15652	6.91231	3524	3284	2475	1938	190.771	202.515	135.617	118.127
gene-BSU_01110	NC_000964.3	130160	130630	+	protein_coding	BSU_01110	BSU01110	rpsG	NP_387992.2		ribosomal protein S7 (BS7)	-2.21434	12.8693	3.13946e-29	1.85412e-28	12.2282	13.3796	13.3937	13.3655	12.3445	12.112	135445	116286	90842	71801	19428.2	19000.9	13189.2	11596.3
gene-BSU_19440	NC_000964.3	2119393	2120751	+	protein_coding	BSU_19440	BSU19440	mdtK	NP_389826.1		Na+-driven efflux MatE family protein	-2.21443	5.39044	1.47189e-18	5.98588e-18	5.03471	6.16096	6.21594	6.10599	5.14338	4.92603	923	748	600	477	45.8853	42.3595	30.1915	26.6999
gene-BSU_06480	NC_000964.3	703237	705465	+	protein_coding	BSU_06480	BSU06480	purL	NP_388530.2		phosphoribosylformylglycinamidine synthetase subunit II	-2.21536	4.38658	1.09301e-16	4.14762e-16	4.16001	5.26342	5.26085	5.26599	4.17908	4.14094	470	413	299	270	14.2455	14.2596	9.17307	9.21433
gene-BSU_rRNA_23	NC_000964.3	160893	162445	+	rRNA	BSU_rRNA_23	.	rrnI-16S	.		ribosomal RNA-16S	-2.21664	3.8934	2.98987e-09	7.52467e-09	3.29671	4.36327	4.1828	4.54373	3.43135	3.16207	216	246	171	129	9.39666	12.1908	7.52971	6.31871
gene-BSU_08350	NC_000964.3	910019	910651	+	protein_coding	BSU_08350	BSU08350	estB	NP_388716.1		secreted esterase / acylglycerol lipase	-2.21821	3.35125	8.91534e-11	2.4922e-10	3.14137	4.20435	4.17013	4.23858	2.99697	3.28576	214	197	122	142	22.8403	23.9514	13.1798	17.0646
gene-BSU_01190	NC_000964.3	137311	138144	+	protein_coding	BSU_01190	BSU01190	rplB	NP_388000.2		ribosomal protein L2 (BL2)	-2.21838	13.5531	8.66707e-35	5.99026e-34	12.8386	13.9889	13.991	13.9867	12.7892	12.8881	204917	178882	123642	122969	16599.8	16507	10138	11216
gene-BSU_11200	NC_000964.3	1196091	1197311	+	protein_coding	BSU_11200	BSU11200	argJ	NP_389002.2		ornithine acetyltransferase; amino-acid acetyltransferase	-2.21881	0.977331	9.13298e-05	0.000163824	1.31077	2.10252	2.14287	2.06218	1.34793	1.2736	43	35	27	23	2.37927	2.20608	1.51217	1.43292
gene-BSU_04560	NC_000964.3	508248	509312	+	protein_coding	BSU_04560	BSU04560	ddlA	NP_388337.1		D-alanyl-D-alanine ligase A	-2.21991	8.79008	1.22183e-30	7.58376e-30	8.23662	9.38703	9.34807	9.42599	8.32706	8.14617	8190	7569	5593	4580	519.548	546.962	359.127	327.134
gene-BSU_37230	NC_000964.3	3819754	3821481	-	protein_coding	BSU_37230	BSU37230	ywjA	NP_391604.1		putative ABC lipid transporter (ATP-binding protein)	-2.2209	7.96219	3.10473e-28	1.79019e-27	7.49448	8.64525	8.67701	8.61349	7.37821	7.61076	5139	4305	2889	3155	200.921	191.733	114.329	138.888
gene-BSU_33800	NC_000964.3	3467546	3468235	-	protein_coding	BSU_33800	BSU33800	opuCD	NP_391260.1		glycine betaine/carnitine/choline/choline sulfate ABC transporter (promiscuous permease)	-2.22233	3.82553	3.59663e-11	1.02549e-10	3.38038	4.44867	4.57784	4.31949	3.43899	3.32178	288	209	172	146	28.1991	23.3112	17.0464	16.0959
gene-BSU_02140	NC_000964.3	233994	235328	-	protein_coding	BSU_02140	BSU02140	glpT	NP_388096.1		sn-glycerol-3-phosphate permease	-2.22424	6.85498	9.79907e-30	5.90511e-29	6.3158	7.45934	7.45512	7.46357	6.28728	6.34431	2196	1934	1347	1302	111.133	111.492	68.9985	74.1891
gene-BSU_12649	NC_000964.3	1332187	1332405	+	protein_coding	BSU_12649	BSU12649	ykzM	YP_003097714.1		phage PBSX; conserved hypothetical protein	-2.22688	3.69043	2.67915e-10	7.24947e-10	3.21601	4.29404	4.34951	4.23858	3.00728	3.42473	244	197	123	158	75.2726	69.2294	38.4074	54.8811
gene-BSU_01130	NC_000964.3	132882	134072	+	protein_coding	BSU_01130	BSU01130	tufA	NP_387994.1		elongation factor Tu	-2.22831	14.7023	4.54805e-36	3.30912e-35	14.0796	15.236	15.2453	15.2267	14.1187	14.0405	488844	422523	310761	273362	27730	27302.8	17843	17459.7
gene-BSU_17470	NC_000964.3	1880087	1880377	+	protein_coding	BSU_17470	BSU17470	ynxB	NP_389629.1		putative phage protein; defective, phage region	-2.22898	2.85728	4.42594e-07	9.56835e-07	2.68653	3.75622	3.72634	3.78611	2.99697	2.3761	154	141	122	68	35.7535	37.2902	28.6695	17.7757
gene-BSU_30750	NC_000964.3	3142954	3144261	-	protein_coding	BSU_30750	BSU30750	mntC	NP_390953.1		manganese ABC transporter (permease)	-2.23079	3.81709	4.97262e-12	1.48533e-11	3.35698	4.44066	4.50399	4.37733	3.48396	3.22999	273	218	178	136	14.1009	12.8268	9.30606	7.90936
gene-BSU_32170	NC_000964.3	3306040	3306894	-	protein_coding	BSU_32170	BSU32170	dapF	NP_391097.1		diaminopimelate epimerase	-2.23326	6.02482	1.38773e-23	6.8477e-23	5.51339	6.65671	6.62185	6.69158	5.57268	5.45409	1227	1128	814	695	96.9549	101.534	65.1046	61.8342
gene-BSU_25190	NC_000964.3	2599523	2599885	-	protein_coding	BSU_25190	BSU25190	cccA	NP_390398.1		cytochrome c550	-2.23391	1.56268	3.77909e-05	6.99394e-05	1.6354	2.51423	2.38153	2.64693	1.64056	1.63024	53	58	37	34	9.86416	12.2967	6.97025	7.12496
gene-BSU_22630	NC_000964.3	2371508	2372311	-	protein_coding	BSU_22630	BSU22630	trpA	NP_390144.1		tryptophan synthase (alpha subunit)	-2.23436	6.27472	5.6604e-25	2.92195e-24	5.79744	6.94275	6.96054	6.92496	5.79123	5.80366	1555	1328	950	890	130.667	127.119	80.8018	84.2062
gene-BSU_34240	NC_000964.3	3516233	3516883	-	protein_coding	BSU_34240	BSU34240	epsM	NP_391304.1		putative O-acetyltransferase involved in biofilm matrix formation	-2.23878	2.34144	3.95264e-07	8.5945e-07	2.15218	3.11469	3.24812	2.98127	2.07225	2.23211	107	76	56	60	11.1044	8.98464	5.88248	7.01101
gene-BSU_07630	NC_000964.3	836653	837744	+	protein_coding	BSU_07630	BSU07630	nosA	NP_388644.2		nitric-oxide synthase	-2.24182	5.2867	1.60535e-19	6.79567e-19	4.75312	5.88715	5.94163	5.83267	4.78745	4.71878	761	617	465	411	47.0818	43.4841	29.1195	28.6305
gene-BSU_01500	NC_000964.3	154300	154692	+	protein_coding	BSU_01500	BSU01500	rpsI	NP_388031.1		ribosomal protein S9	-2.24252	11.3024	1.42652e-29	8.53439e-29	10.6545	11.8229	11.8636	11.7823	10.5416	10.7673	46889	38802	26023	28262	8060.64	7598.53	4528.12	5470.42
gene-BSU_23120	NC_000964.3	2417181	2417903	-	protein_coding	BSU_23120	BSU23120	resD	NP_390193.2		two-component response regulator (ResD / ResE)	-2.24414	7.36458	5.56678e-26	2.96608e-25	6.79059	7.9514	7.87495	8.02786	6.88681	6.69437	2942	2865	2050	1664	274.913	304.968	193.896	175.075
gene-BSU_01350	NC_000964.3	144085	144525	+	protein_coding	BSU_01350	BSU01350	rplO	NP_388016.1		ribosomal protein L15	-2.24573	12.0286	1.80952e-37	1.35224e-36	11.2866	12.4539	12.4613	12.4465	11.2507	11.3225	70964	61496	42552	41533	10871.5	10731.9	6598.34	7164.15
gene-BSU_01310	NC_000964.3	142402	142941	+	protein_coding	BSU_01310	BSU01310	rplF	NP_388012.1		ribosomal protein L6 (BL8)	-2.24584	12.2748	2.24183e-28	1.29988e-27	11.5582	12.7302	12.7201	12.7404	11.4362	11.6801	84913	75393	48394	53221	10623.6	10745	6128.46	7497.21
gene-BSU_12550	NC_000964.3	1324149	1324355	+	protein_coding	BSU_12550	BSU12550	xtrA	NP_389137.1		phage PBSX; conserved protein of unknown function	-2.24621	0.106125	0.00498338	0.00760457	0.776571	1.38664	1.32744	1.44583	0.754353	0.798789	19	19	12	12	6.20118	7.06401	3.96428	4.40982
gene-BSU_16540	NC_000964.3	1722000	1722809	+	protein_coding	BSU_16540	BSU16540	cdsA	NP_389536.1		phosphatidate cytidylyltransferase (CDP-diglyceride synthase)	-2.24794	7.94758	5.16569e-27	2.8401e-26	7.31152	8.48135	8.50658	8.45613	7.44513	7.1779	4565	3859	3027	2333	380.756	366.655	255.553	219.099
gene-BSU_22520	NC_000964.3	2361544	2362338	-	protein_coding	BSU_22520	BSU22520	ypjB	NP_390133.1		sporulation septum-associated protein	-2.24945	5.28461	3.84989e-21	1.72123e-20	4.79678	5.9376	5.93415	5.94105	4.80233	4.79123	757	666	470	433	64.3309	64.4726	40.4282	41.4315
gene-BSU_01020	NC_000964.3	118591	119016	+	protein_coding	BSU_01020	BSU01020	rplK	NP_387983.2		ribosomal protein L11 (BL11)	-2.24961	12.7412	1.04135e-35	7.47176e-35	12.0103	13.1811	13.1767	13.1856	12.0719	11.9488	116527	102656	75196	64122	18480.3	18545.7	12070.9	11450.1
gene-BSU_01040	NC_000964.3	120061	120561	+	protein_coding	BSU_01040	BSU01040	rplJ	NP_387985.2		ribosomal protein L10 (BL5)	-2.24986	12.3437	2.53156e-35	1.79157e-34	11.6615	12.8318	12.8404	12.8232	11.7081	11.6149	92300	79850	58435	50868	12446.7	12266.1	7976.07	7723.55
gene-BSU_06920	NC_000964.3	757111	757653	+	protein_coding	BSU_06920	BSU06920	yesJ	NP_388573.1		putative acetyltransferase	-2.24992	4.1061	2.66727e-14	8.96308e-14	3.65976	4.76698	4.71509	4.81886	3.56992	3.7496	318	300	190	202	39.5657	42.5196	23.928	28.2984
gene-BSU_27960	NC_000964.3	2855518	2855826	-	protein_coding	BSU_27960	BSU27960	rplU	NP_390674.1		ribosomal protein L21 (BL20)	-2.25028	9.3066	1.63151e-22	7.69933e-22	8.62759	9.79422	9.64836	9.94008	8.75532	8.49987	10088	10814	7532	5857	2205.66	2693.37	1666.88	1441.87
gene-BSU_40980	NC_000964.3	4207406	4207846	+	protein_coding	BSU_40980	BSU40980	yyaB	NP_391978.2		putative antibiotic immunity protein	-2.25291	0.394387	0.0276425	0.0385449	0.812014	1.49777	1.32744	1.66809	0.425929	1.1981	19	24	6	21	2.91076	4.18833	0.930392	3.62235
gene-BSU_37540	NC_000964.3	3853486	3853674	+	protein_coding	BSU_37540	BSU37540	hmtB	NP_391634.1		2-hydroxymuconate tautomerase (promiscuous)	-2.25359	4.00952	1.76304e-10	4.82418e-10	3.5068	4.62775	4.57784	4.67765	3.72784	3.28576	288	271	214	142	102.949	110.351	77.4293	57.1527
gene-BSU_28230	NC_000964.3	2886315	2887589	-	protein_coding	BSU_28230	BSU28230	tig	NP_390701.1		prolyl isomerase (trigger factor)	-2.25423	11.9522	9.68678e-36	6.97448e-35	11.2142	12.3874	12.4032	12.3716	11.2678	11.1606	68164	58387	43059	37124	3611.9	3524.31	2309.44	2214.9
gene-BSU_22530	NC_000964.3	2362407	2362964	-	protein_coding	BSU_22530	BSU22530	ypjA	NP_390134.1		conserved integral inner membrane protein of unknown function	-2.26171	4.43867	9.02417e-17	3.43699e-16	4.01719	5.14465	5.09301	5.19628	4.02529	4.00908	417	393	267	245	50.4886	54.2034	32.7213	33.3997
gene-BSU_01060	NC_000964.3	121068	121673	+	protein_coding	BSU_01060	BSU01060	rlmG	NP_387987.1		23S rRNA m2G1835 methyltransferase	-2.26215	8.82554	2.11269e-30	1.2977e-29	7.99198	9.17122	9.16351	9.17893	8.10572	7.87824	7205	6376	4795	3801	803.253	809.737	541.09	477.129
gene-BSU_17410	NC_000964.3	1872812	1873579	-	protein_coding	BSU_17410	BSU17410	cwlC	NP_389623.2		N-acetylmuramoyl-L-alanine amidase (sporulation-specific)	-2.2636	1.88079	2.73018e-06	5.55427e-06	1.80427	2.72597	2.84743	2.60451	1.69258	1.91596	78	56	39	45	6.86159	5.61171	3.47262	4.45719
gene-BSU_12570	NC_000964.3	1325096	1325893	+	protein_coding	BSU_12570	BSU12570	xtmA	NP_389139.1		phage PBSX; prophage terminase (small subunit)	-2.26487	5.55645	3.47324e-22	1.62477e-21	4.9668	6.12049	6.14644	6.09454	4.99591	4.93769	879	742	540	481	74.4178	71.5598	46.2748	45.8514
gene-BSU_30740	NC_000964.3	3142077	3142964	-	protein_coding	BSU_30740	BSU30740	mntD	NP_390952.1		manganese ABC transporter (permease)	-2.26872	3.28671	1.04744e-09	2.72215e-09	2.85535	3.92012	3.80225	4.038	2.82118	2.88952	163	170	106	104	12.4013	14.7334	8.16293	8.90903
gene-BSU_15080	NC_000964.3	1575804	1575983	+	protein_coding	BSU_15080	BSU15080	rpmF	NP_389391.1		ribosomal protein L32	-2.27908	8.97716	5.22214e-23	2.51099e-22	8.37183	9.56	9.43543	9.68457	8.2245	8.51915	8702	9057	5208	5936	3266.16	3872.4	1978.57	2508.6
gene-BSU_01440	NC_000964.3	149953	150315	+	protein_coding	BSU_01440	BSU01440	rplQ	NP_388025.1		ribosomal protein L17 (BL15)	-2.28065	11.0189	1.04477e-35	7.48329e-35	10.2385	11.429	11.4331	11.4248	10.3081	10.1688	34790	30285	22132	18660	6474.99	6420.8	4169.34	3910.35
gene-BSU_12710	NC_000964.3	1340609	1340875	+	protein_coding	BSU_12710	BSU12710	xkdR	NP_389153.1		phage PBSX; conserved hypothetical protein	-2.28159	2.81474	6.37935e-07	1.35996e-06	2.40673	3.4613	3.4186	3.50401	2.12999	2.68348	122	114	59	88	30.8702	32.8596	15.111	25.0716
gene-BSU_14150	NC_000964.3	1487038	1487514	+	protein_coding	BSU_14150	BSU14150	fldN	NP_389298.1		short-chain flavodoxin (acts in lipid desaturation)	-2.28411	6.13069	0.000426885	0.000721938	5.79813	7.1825	7.20309	7.1619	5.00879	6.58747	1842	1567	545	1544	260.893	252.824	78.1325	246.229
gene-BSU_01370	NC_000964.3	145877	146530	+	protein_coding	BSU_01370	BSU01370	adk	NP_388018.1		adenylate kinase	-2.28483	13.0341	7.83575e-38	5.88748e-37	12.25	13.442	13.4464	13.4376	12.2654	12.2346	140486	122251	85997	78171	14512.6	14386.1	8992.06	9092.39
gene-BSU_03450	NC_000964.3	374603	375160	-	protein_coding	BSU_03450	BSU03450	hxlB	NP_388227.1		6-phospho-3-hexuloisomerase (PHI)	-2.28614	3.61785	1.70032e-10	4.6618e-10	2.7728	3.84274	3.88991	3.79557	2.82118	2.72442	174	142	106	91	21.0672	19.5849	12.9905	12.4056
gene-BSU_28860	NC_000964.3	2952615	2952815	-	protein_coding	BSU_28860	BSU28860	rpmI	NP_390764.1		ribosomal protein L35	-2.2875	9.74476	1.20091e-28	7.01236e-28	8.96736	10.1662	10.1346	10.1978	8.82435	9.11038	14136	12931	7902	8951	4751.4	4951.13	2688.4	3387.55
gene-BSU_01180	NC_000964.3	136992	137279	+	protein_coding	BSU_01180	BSU01180	rplW	NP_387999.2		ribosomal protein L23	-2.28802	10.5735	1.09745e-35	7.8335e-35	9.85171	11.046	11.0319	11.0602	9.79374	9.90968	26340	23518	15489	15589	6178.95	6284.58	3677.77	4117.52
gene-BSU_01150	NC_000964.3	135364	135672	+	protein_coding	BSU_01150	BSU01150	rpsJ	NP_387996.1		ribosomal protein S10 (BS13); transcription antitermination factor	-2.28806	11.7562	9.50344e-27	5.17688e-26	11.0233	12.2264	12.2284	12.2243	10.8584	11.1881	60385	52719	32418	37838	13202.7	13130.4	7174.33	9314.94
gene-BSU_07420	NC_000964.3	814384	815940	-	protein_coding	BSU_07420	BSU07420	ettM	NP_388623.2		putative energy-sensing inhibitor of translation	-2.28892	7.57667	2.79362e-30	1.71089e-29	6.86725	8.05805	8.08624	8.02986	6.9616	6.77291	3408	2869	2160	1758	147.877	141.811	94.8677	85.8896
gene-BSU_17679	NC_000964.3	1901781	1901945	+	protein_coding	BSU_17679	BSU17679	.	YP_009513957.1		conserved hypothetical protein from phage origin	-2.29004	2.92105	1.75016e-10	4.79209e-10	2.61782	3.67493	3.68237	3.66749	2.58011	2.65553	149	129	87	86	61.0089	60.1692	36.0569	39.6483
gene-BSU_32740	NC_000964.3	3362605	3363273	-	protein_coding	BSU_32740	BSU32740	metP	NP_391153.1		methionine ABC transporter, permease component	-2.29207	7.56711	1.26955e-33	8.54621e-33	6.73188	7.92092	7.92391	7.91793	6.73461	6.72915	3044	2654	1843	1705	307.404	305.311	188.388	193.869
gene-BSU_14570	NC_000964.3	1527231	1527902	+	protein_coding	BSU_14570	BSU14570	ykyA	NP_389340.2		putative lipoprotein	-2.29237	4.34976	3.42992e-14	1.14331e-13	3.8178	4.95761	5.04174	4.87348	3.6771	3.9585	402	312	206	236	40.4155	35.7317	20.9629	26.7149
gene-BSU_19450	NC_000964.3	2120767	2121615	+	protein_coding	BSU_19450	BSU19450	rsbRC	NP_389827.1		co-antagonist of RsbT; component of the anxiosome (stressosome)	-2.29291	5.10194	2.64102e-20	1.15214e-19	4.71485	5.88025	5.90957	5.85093	4.70754	4.72216	744	625	439	412	59.2047	56.6553	35.3598	36.9147
gene-BSU_01120	NC_000964.3	130684	132762	+	protein_coding	BSU_01120	BSU01120	fusA	NP_387993.2		elongation factor G	-2.29306	15.1782	2.11243e-28	1.22657e-27	14.5077	15.7116	15.7283	15.6949	14.6472	14.3682	683274	584513	448278	343093	22204	21637.5	14745.1	12553.6
gene-BSU_misc_RNA_40	NC_000964.3	2800890	2801097	-	misc_RNA	BSU_misc_RNA_40	.	tboA	.		T-box riboswitch specific of alanine tRNA	-2.29824	5.2133	1.77711e-21	8.0495e-21	4.54675	5.71245	5.70944	5.71547	4.55429	4.53921	646	568	393	361	209.826	210.162	129.206	132.024
gene-BSU_35670	NC_000964.3	3665629	3666507	+	protein_coding	BSU_35670	BSU35670	gtaB	NP_391447.1		UTP-glucose-1-phosphate uridylyltransferase	-2.29855	8.86834	1.26621e-23	6.27048e-23	8.13792	9.34858	9.34578	9.35138	8.32861	7.94724	8177	7187	5599	3988	628.487	629.255	435.587	345.125
gene-BSU_21770	NC_000964.3	2292769	2294037	-	protein_coding	BSU_21770	BSU21770	ilvA	NP_390060.1		threonine dehydratase	-2.29985	4.03098	1.81784e-15	6.47107e-15	3.81112	4.95437	4.97406	4.93469	3.73406	3.88817	383	326	215	224	20.3905	19.7708	11.5859	13.4275
gene-BSU_08740	NC_000964.3	944959	945312	-	protein_coding	BSU_08740	BSU08740	ygzB	YP_054575.1		putative membrane protein	-2.30608	5.13563	7.11641e-20	3.04989e-19	4.4641	5.63341	5.6762	5.59062	4.52948	4.39873	631	520	386	326	120.425	113.049	74.5654	70.0526
gene-BSU_35480	NC_000964.3	3643664	3644509	-	protein_coding	BSU_35480	BSU35480	fakBA	NP_391428.1		fatty acid kinase fatty acid binding subunit A	-2.30713	6.725	1.47602e-24	7.51627e-24	6.03553	7.23734	7.22241	7.25226	6.18089	5.89016	1867	1669	1250	946	149.096	151.829	101.04	85.0611
gene-BSU_29130	NC_000964.3	2979716	2980987	-	protein_coding	BSU_29130	BSU29130	icd	NP_390791.1		isocitrate dehydrogenase	-2.3077	8.96453	3.89533e-37	2.88491e-36	8.50844	9.7128	9.74597	9.67963	8.54679	8.47009	10795	9026	6516	5737	573.359	546.105	350.306	343.09
gene-BSU_40910	NC_000964.3	4199445	4199732	-	protein_coding	BSU_40910	BSU40910	rpsF	NP_391971.1		ribosomal protein S6 (BS9)	-2.30933	10.3618	4.79171e-25	2.47971e-24	9.53444	10.7389	10.5995	10.8783	9.41661	9.65227	19516	20732	11922	13039	4578.14	5540.09	2830.81	3443.99
gene-BSU_39230	NC_000964.3	4023544	4030548	-	protein_coding	BSU_39230	BSU39230	wapA	NP_391802.2		cell wall-associated tRNA nuclease precursor; intercellular growth inhibitor	-2.31032	11.1098	2.36218e-34	1.61377e-33	10.7277	11.9386	11.9619	11.9152	10.6278	10.8276	50196	42550	27625	29469	484.119	467.476	269.679	320.013
gene-BSU_15950	NC_000964.3	1670140	1671129	+	protein_coding	BSU_15950	BSU15950	ftsY	NP_389477.1		signal recognition particle (docking protein)	-2.31374	7.93956	7.53111e-35	5.21384e-34	7.22135	8.42749	8.41686	8.43812	7.27961	7.16309	4289	3811	2697	2309	292.693	296.259	186.294	177.419
gene-BSU_01200	NC_000964.3	138202	138480	+	protein_coding	BSU_01200	BSU01200	rpsS	NP_388001.1		ribosomal protein S19 (BS19)	-2.31408	11.6192	1.32666e-29	7.94844e-29	10.864	12.0808	12.0804	12.0812	10.7234	11.0045	54496	47737	29520	33315	13196.3	13168	7235.45	9083.35
gene-BSU_14060	NC_000964.3	1478072	1478836	+	protein_coding	BSU_14060	BSU14060	fadH	NP_389289.1		putative 2,4-dienoyl-CoA reductase	-2.31992	1.87232	7.99246e-06	1.56374e-05	1.62403	2.56393	2.56705	2.5608	1.38001	1.86805	62	54	28	43	5.47547	5.43251	2.50294	4.2758
gene-BSU_30990	NC_000964.3	3179306	3179884	+	protein_coding	BSU_30990	BSU30990	thiT	NP_390977.1		thiamin permease	-2.3206	4.4419	1.36076e-16	5.14009e-16	3.80801	4.96444	4.95201	4.97687	3.72784	3.88817	377	336	214	224	43.99	44.661	25.2749	29.4293
gene-BSU_01050	NC_000964.3	120607	120978	+	protein_coding	BSU_01050	BSU01050	rplL	NP_387986.1		ribosomal protein L12 (BL9)	-2.32106	11.8085	1.20858e-37	9.06432e-37	11.0762	12.2922	12.3095	12.275	11.1468	11.0056	63878	54602	39593	33341	11601.1	11296.2	7278.28	6817.83
gene-BSU_17650	NC_000964.3	1899589	1900050	+	protein_coding	BSU_17650	BSU17650	yncE	NP_389648.2		putative prophage protein	-2.32113	1.15838	0.000362814	0.000618892	1.12863	1.90634	1.68913	2.12355	1.13884	1.11842	28	37	21	19	4.09456	6.16351	3.10836	3.1284
gene-BSU_04530	NC_000964.3	506322	506501	-	protein_coding	BSU_04530	BSU04530	fbpB	NP_388334.1		regulator of iron homeostasis	-2.32288	2.3485	0.000393919	0.000668919	2.33402	3.47329	3.36398	3.58261	1.81498	2.85306	117	121	44	101	43.9141	51.7346	16.716	42.6834
gene-BSU_40890	NC_000964.3	4198603	4198842	-	protein_coding	BSU_40890	BSU40890	rpsR	NP_391969.2		ribosomal protein S18	-2.32439	9.53239	4.73837e-36	3.44155e-35	8.73132	9.94389	9.8568	10.031	8.70891	8.75374	11658	11518	7293	6987	3281.74	3693.47	2078.01	2214.57
gene-BSU_38720	NC_000964.3	3972448	3973278	-	protein_coding	BSU_38720	BSU38720	nnrA	NP_391751.1		NAD(P)H dehydratase	-2.32946	2.98938	1.90217e-09	4.86109e-09	2.45668	3.53258	3.46085	3.6043	2.60747	2.3059	126	123	89	64	10.2438	11.3913	7.3239	5.85854
gene-BSU_14009	NC_000964.3	1473240	1473401	-	protein_coding	BSU_14009	BSU14009	ykzT	YP_003097722.1		hypothetical protein	-2.33185	4.69062	3.6621e-17	1.41825e-16	4.13039	5.30011	5.40037	5.19985	4.16073	4.10004	519	394	295	262	216.443	187.176	124.526	123.026
gene-BSU_10360	NC_000964.3	1110479	1111918	-	protein_coding	BSU_10360	BSU10360	yhfT	NP_388917.1		putative long-chain fatty-acid-CoA ligase (proofreading for biotin synthesis)	-2.33235	4.28031	1.33232e-12	4.09792e-12	3.72203	4.89438	4.98857	4.80019	3.93099	3.51306	387	296	249	169	18.1568	15.8197	11.8247	8.92759
gene-BSU_11340	NC_000964.3	1209183	1210424	+	protein_coding	BSU_11340	BSU11340	fabF	NP_389016.1		beta-ketoacyl-acyl carrier protein synthase II (involved in pimelate synthesis)	-2.33463	10.8681	1.84029e-37	1.37276e-36	10.1142	11.3387	11.3321	11.3453	10.1907	10.0377	32436	28660	20400	17037	1764.4	1775.92	1123.21	1043.47
gene-BSU_12619	NC_000964.3	1330512	1330895	+	protein_coding	BSU_12619	BSU12619	ykzL	YP_003097713.1		phage PBSX; conserved hypothetical protein	-2.33947	4.60944	1.47187e-17	5.78684e-17	3.99111	5.16694	5.11633	5.21755	3.89258	4.08963	424	399	242	260	74.5978	79.9668	43.0961	51.5053
gene-BSU_31390	NC_000964.3	3225178	3225570	-	protein_coding	BSU_31390	BSU31390	yugI	NP_391017.1		putative RNA degradation protein; putative phosphorylase or nucleotidyl transferase; general stress protein	-2.34474	9.78255	4.73616e-39	3.67874e-38	8.91335	10.1419	10.1308	10.1531	8.96236	8.86434	14099	12536	8697	7545	2423.74	2454.9	1513.32	1460.42
gene-BSU_12740	NC_000964.3	1342380	1342958	+	protein_coding	BSU_12740	BSU12740	xkdU	NP_389156.1		phage PBSX; conserved hypothetical protein	-2.34478	4.44282	4.20961e-16	1.5519e-15	3.85554	5.03032	5.05903	5.0016	3.94178	3.7693	407	342	251	205	47.4905	45.4586	29.6448	26.933
gene-BSU_28360	NC_000964.3	2900545	2901141	-	protein_coding	BSU_28360	BSU28360	rdgB	NP_390714.1		deoxyinosine/deoxyxanthosine triphosphate pyrophosphatase, promiscuous (subunit A)	-2.35092	6.05184	3.58164e-27	1.97971e-26	5.34714	6.56025	6.54905	6.57145	5.31085	5.38342	1166	1037	676	661	131.952	133.682	77.4329	84.2243
gene-BSU_11000	NC_000964.3	1178218	1178667	-	protein_coding	BSU_11000	BSU11000	yitI	NP_388981.2		putative N-acetyltransferase	-2.35183	3.6813	2.6621e-13	8.49084e-13	3.22407	4.36029	4.46819	4.25238	3.19932	3.24882	266	199	143	138	39.9356	34.0337	21.7309	23.328
gene-BSU_28670	NC_000964.3	2931976	2933082	+	protein_coding	BSU_28670	BSU28670	ysfB	NP_390745.2		putative transcriptional regulator (glycolate degradation operon)	-2.35571	2.96805	3.05799e-10	8.24762e-10	2.63886	3.74131	3.73497	3.74764	2.72454	2.55319	155	137	98	79	9.45965	9.52448	6.05385	5.42862
gene-BSU_09990	NC_000964.3	1073106	1073717	-	protein_coding	BSU_09990	BSU09990	scoC	NP_388880.1		transcriptional regulator of extracellular protease production, sporulation and bacilysin production (MarR family)	-2.35948	4.62222	6.33562e-18	2.52206e-17	4.28348	5.48381	5.46667	5.50095	4.15147	4.4155	544	488	293	330	60.0535	61.3672	32.7393	41.0178
gene-BSU_24460	NC_000964.3	2538697	2539758	-	protein_coding	BSU_24460	BSU24460	papA	NP_390326.1		aminopeptidase (Met-Xaa and Xaa-Pro, Xaa-Pro-Xaa)	-2.36149	9.70241	5.18572e-38	3.91768e-37	8.97004	10.2105	10.2207	10.2003	9.05283	8.88724	15006	12954	9261	7666	954.622	938.745	596.33	549.104
gene-BSU_01720	NC_000964.3	193570	194025	-	protein_coding	BSU_01720	BSU01720	ybbK	NP_388053.2		conserved protein of unknown function	-2.36291	1.54948	8.09758e-06	1.58356e-05	1.60464	2.54389	2.64242	2.44536	1.44211	1.76716	66	49	30	39	9.77845	8.26988	4.49894	6.50594
gene-BSU_27810	NC_000964.3	2841611	2843065	+	protein_coding	BSU_27810	BSU27810	alaP	NP_390659.2		sodium/proton-dependent alanine transporter	-2.36472	4.5251	5.92499e-16	2.16309e-15	4.04808	5.24481	5.19667	5.29295	4.16073	3.93543	449	421	295	232	20.8485	22.2683	13.8648	12.1293
gene-BSU_14140	NC_000964.3	1486045	1486926	+	protein_coding	BSU_14140	BSU14140	ccpC	NP_389297.1		transcriptional repressor of citB and citZ	-2.36583	5.17463	4.93767e-23	2.37697e-22	4.62803	5.83572	5.86896	5.80249	4.59586	4.6602	723	604	405	394	55.381	52.7031	31.4007	33.9811
gene-BSU_21090	NC_000964.3	2229385	2229885	+	protein_coding	BSU_21090	BSU21090	yonH	NP_389992.1		conserved protein of unknown function; phage SPbeta	-2.36681	0.420577	0.0017842	0.00285858	0.849051	1.54232	1.45834	1.62629	0.849082	0.84902	22	23	14	13	2.96672	3.53312	1.91092	1.97386
gene-BSU_37120	NC_000964.3	3808512	3809369	-	protein_coding	BSU_37120	BSU37120	fbaA	NP_391593.1		fructose-1,6-bisphosphate aldolase	-2.37357	12.3021	3.11734e-35	2.20235e-34	11.4686	12.7192	12.7314	12.707	11.575	11.3622	85582	73672	53283	42692	6738.86	6608.2	4246.73	3785.03
gene-BSU_11350	NC_000964.3	1210500	1211285	+	protein_coding	BSU_11350	BSU11350	yjaZ	NP_389017.1		conserved hypothetical protein	-2.37393	-0.273771	0.0192722	0.0274088	0.55493	1.09109	1.18346	0.998716	0.363113	0.746746	16	11	5	11	1.37527	1.07706	0.435012	1.06458
gene-BSU_27100	NC_000964.3	2768042	2768674	-	protein_coding	BSU_27100	BSU27100	yrhP	NP_390588.1		putative amino acid exporter	-2.37523	5.49574	1.47956e-21	6.7386e-21	4.70572	5.92515	5.89231	5.958	4.79044	4.62099	735	674	466	383	78.4467	81.9454	50.3426	46.0262
gene-BSU_36120	NC_000964.3	3721415	3722008	+	protein_coding	BSU_36120	BSU36120	chrB	NP_391493.1		chromate transporter subunit N	-2.37662	4.02781	7.39615e-11	2.08017e-10	3.61104	4.79354	4.84441	4.74267	3.70902	3.51306	349	284	211	169	39.6945	36.796	24.2912	21.6427
gene-BSU_21590	NC_000964.3	2277521	2278078	-	protein_coding	BSU_21590	BSU21590	yokH	NP_390042.1		conserved protein of unknown function; phage SPbeta	-2.3775	3.87078	3.05466e-12	9.23761e-12	3.58543	4.7645	4.71945	4.80955	3.60428	3.56658	319	298	195	176	38.6231	41.1008	23.8976	23.9932
gene-BSU_rRNA_6	NC_000964.3	90536	92089	+	rRNA	BSU_rRNA_6	.	rrnJ-16S	.		ribosomal RNA-16S	-2.37787	3.64699	3.24692e-09	8.15669e-09	3.13111	4.29574	4.10501	4.48648	3.36076	2.90147	204	236	162	105	8.86891	11.6877	7.12882	5.13983
gene-BSU_12950	NC_000964.3	1363141	1364148	+	protein_coding	BSU_12950	BSU12950	dppD	NP_389178.1		dipeptide ABC transporter (ATP-binding subunit)	-2.38009	0.339769	0.00413785	0.00639444	0.71958	1.34893	1.45834	1.23953	0.802495	0.636665	22	15	13	9	1.47453	1.14525	0.881934	0.679191
gene-BSU_27940	NC_000964.3	2854880	2855164	-	protein_coding	BSU_27940	BSU27940	rpmA	NP_390672.1		ribosomal protein L27 (BL24)	-2.38663	10.8163	2.0608e-30	1.26772e-29	10.1171	11.3662	11.2277	11.5046	10.181	10.0532	30172	32008	20264	17221	7152.38	8643.34	4862.21	4596.46
gene-BSU_22720	NC_000964.3	2380347	2381117	-	protein_coding	BSU_22720	BSU22720	cheR	NP_390153.2		methyl-accepting chemotaxis proteins (MCPs) methyltransferase	-2.39155	3.72608	3.54309e-15	1.23679e-14	3.40704	4.58231	4.64352	4.52111	3.43135	3.38273	302	242	171	153	26.4633	24.1562	15.1668	15.0955
gene-BSU_02540	NC_000964.3	277342	278280	+	protein_coding	BSU_02540	BSU02540	ycbK	NP_388136.1		putative tryptophan or indole exporter	-2.39788	6.27292	1.35596e-23	6.7069e-23	5.28133	6.52926	6.55759	6.50092	5.42481	5.13785	1173	987	733	555	84.3963	80.8946	53.3816	44.9612
gene-BSU_22180	NC_000964.3	2331779	2332075	-	protein_coding	BSU_22180	BSU22180	gpsB	NP_390100.1		cell division protein	-2.39796	6.92715	1.86307e-23	9.11714e-23	6.22431	7.47641	7.59863	7.3542	6.36247	6.08614	2427	1792	1420	1086	552.083	464.355	326.953	278.153
gene-BSU_17230	NC_000964.3	1858566	1859783	-	protein_coding	BSU_17230	BSU17230	pksS	NP_389605.2		cytochrome P450 of bacillaene metabolism	-2.399	5.34111	1.68108e-23	8.24606e-23	4.79952	6.03135	6.06318	5.99952	4.74805	4.85099	829	694	452	452	45.9831	43.8511	25.3773	28.2294
gene-BSU_24000	NC_000964.3	2493662	2494555	+	protein_coding	BSU_24000	BSU24000	bmrU	NP_390280.2		putative lipid kinase BmrU	-2.40043	0.213479	0.00602091	0.00912727	0.667573	1.28348	1.32744	1.23953	0.486125	0.84902	19	15	7	13	1.43584	1.29128	0.535444	1.10615
gene-BSU_12780	NC_000964.3	1345839	1346678	+	protein_coding	BSU_12780	BSU12780	xepA	NP_389161.2		phage PBSX; lytic exoenzyme	-2.4044	5.09505	3.64542e-23	1.76515e-22	4.43257	5.65918	5.65361	5.66476	4.43719	4.42794	621	548	361	333	49.9463	50.2076	29.3888	30.1561
gene-BSU_40690	NC_000964.3	4181982	4182461	+	protein_coding	BSU_40690	BSU40690	yybC	NP_391949.1		putative integral membrane protein	-2.40815	3.75937	2.29249e-15	8.10497e-15	3.26298	4.44215	4.41545	4.46885	3.28654	3.23943	256	233	153	137	36.0321	37.3579	21.7973	21.7115
gene-BSU_23840	NC_000964.3	2478006	2478929	-	protein_coding	BSU_23840	BSU23840	rnz	NP_390265.1		ribonuclease Z	-2.41036	5.02806	2.19563e-23	1.07192e-22	4.44803	5.67877	5.6672	5.69033	4.45989	4.43618	627	558	367	335	45.8444	46.4762	27.1611	27.5793
gene-BSU_22360	NC_000964.3	2346224	2347516	-	protein_coding	BSU_22360	BSU22360	asnS	NP_390117.1		asparaginyl-tRNA synthetase	-2.41224	10.0961	6.92551e-40	5.47168e-39	9.31472	10.5859	10.5814	10.5904	9.3915	9.23794	19272	16979	11716	9780	1006.98	1010.61	619.633	575.374
gene-BSU_15860	NC_000964.3	1658930	1659832	+	protein_coding	BSU_15860	BSU15860	sdaAA	NP_389468.1		L-serine dehydratase (alpha chain)	-2.41415	6.76079	1.75125e-34	1.20235e-33	6.08034	7.33984	7.35785	7.32183	6.1157	6.04498	2052	1752	1194	1055	153.526	149.319	90.4211	88.874
gene-BSU_41060	NC_000964.3	4215255	4215389	-	protein_coding	BSU_41060	BSU41060	rpmH	NP_391986.1		ribosomal protein L34	-2.41665	8.2794	2.64769e-40	2.1202e-39	7.54463	8.81381	8.82664	8.80098	7.49359	7.59567	5702	4904	3131	3122	2853.54	2795.66	1586	1759.18
gene-BSU_12530	NC_000964.3	1322750	1323550	+	protein_coding	BSU_12530	BSU12530	xkdC	NP_389135.2		phage PBSX; putative DNA binding protein	-2.42015	2.86127	1.87992e-10	5.13721e-10	2.47445	3.59783	3.64621	3.54945	2.60747	2.34142	145	118	89	66	12.23	11.3375	7.5982	6.26789
gene-BSU_25090	NC_000964.3	2590804	2591385	+	protein_coding	BSU_25090	BSU25090	yqfW	NP_390388.1		putative nucleotidase	-2.42031	5.77117	2.65456e-28	1.53704e-27	5.12161	6.37193	6.39686	6.347	5.1079	5.13532	1048	886	585	554	121.655	117.16	68.7363	72.4097
gene-BSU_12580	NC_000964.3	1325890	1327191	+	protein_coding	BSU_12580	BSU12580	xtmB	NP_389140.1		phage PBSX; prophage terminase (large subunit)	-2.42799	6.57683	6.33066e-32	4.10156e-31	5.87126	7.13952	7.12723	7.15181	5.95327	5.78926	1747	1556	1065	881	90.6511	91.9744	55.9361	51.4725
gene-BSU_19530	NC_000964.3	2126549	2126938	+	protein_coding	BSU_19530	BSU19530	yodA	NP_389834.1		putative tautomerase	-2.43037	2.50047	8.97102e-09	2.19633e-08	2.08092	3.14733	3.1865	3.10815	2.111	2.05084	102	84	58	51	17.6696	16.5761	10.1699	9.94754
gene-BSU_40310	NC_000964.3	4141358	4141474	+	protein_coding	BSU_40310	BSU40310	phrG	NP_391911.1		secreted regulator of the activity of phosphatase RapG	-2.43298	1.45079	6.11515e-05	0.000111136	1.27917	2.22202	2.29075	2.15329	1.61383	0.944522	49	38	36	15	28.2945	24.9957	21.0412	9.75249
gene-BSU_11330	NC_000964.3	1208222	1209160	+	protein_coding	BSU_11330	BSU11330	fabHA	NP_389015.1		beta-ketoacyl-acyl carrier protein synthase III 1	-2.43658	10.0735	7.98951e-39	6.13666e-38	9.28389	10.5704	10.5916	10.5491	9.37791	9.18988	19409	16500	11606	9459	1396.46	1352.34	845.221	766.284
gene-BSU_34010	NC_000964.3	3489910	3491253	-	protein_coding	BSU_34010	BSU34010	yvbW	NP_391281.1		putative leucine permease	-2.43696	6.59515	2.34458e-31	1.50024e-30	6.11431	7.38709	7.36273	7.41146	6.10374	6.12488	2059	1865	1184	1116	103.502	106.794	60.2429	63.1648
gene-BSU_29010	NC_000964.3	2966413	2966793	-	protein_coding	BSU_29010	BSU29010	speD	NP_390779.2		S-adenosylmethionine decarboxylase	-2.43906	8.48264	8.59365e-26	4.54377e-25	7.8646	9.14755	9.00723	9.28787	7.72196	8.00723	6464	6877	3671	4158	1146.22	1389.13	658.89	830.175
gene-BSU_28180	NC_000964.3	2879363	2879860	+	protein_coding	BSU_28180	BSU28180	ysxD	NP_390696.2		putative integral inner membrane protein	-2.43961	3.54591	1.08409e-11	3.16067e-11	3.05307	4.22733	4.37735	4.07731	3.13497	2.97116	249	175	136	111	33.7801	27.0444	18.6751	16.9552
gene-BSU_32010	NC_000964.3	3292490	3293359	-	protein_coding	BSU_32010	BSU32010	besA	NP_391081.2		bacillibactin trilactone hydrolase	-2.44205	6.37751	5.21304e-21	2.32064e-20	6.08761	7.37641	7.37797	7.37486	5.88783	6.28739	2081	1818	1017	1251	161.601	160.821	79.9383	109.383
gene-BSU_06710	NC_000964.3	732955	736113	+	protein_coding	BSU_06710	BSU06710	srfP	NP_388553.2		surfactin exporter involved in surfactin self-resistance	-2.44683	10.2295	2.56837e-42	2.17001e-41	9.46225	10.7529	10.7828	10.723	9.52168	9.40282	22161	18615	12824	10966	473.948	453.504	277.605	264.064
gene-BSU_misc_RNA_85	NC_000964.3	3404546	3404676	-	misc_RNA	BSU_misc_RNA_85	.	srbL	.		putative coenzyme B12 (AdoCbl) riboswitch	-2.4497	4.51343	3.60004e-19	1.4964e-18	3.90273	5.13863	5.13928	5.13799	3.82427	3.9812	431	377	230	240	222.278	221.482	120.063	139.364
gene-BSU_01170	NC_000964.3	136369	136992	+	protein_coding	BSU_01170	BSU01170	rplD	NP_387998.1		ribosomal protein L4	-2.45116	12.7417	2.34887e-45	2.15617e-44	11.9184	13.2117	13.215	13.2083	11.912	11.9248	119667	104284	67309	63062	12956.3	12861.8	7376.36	7687.65
gene-BSU_35260	NC_000964.3	3624821	3625507	-	protein_coding	BSU_35260	BSU35260	ftsE	NP_391406.1		cell-division signal transducer (ATP-binding protein)	-2.45328	7.67749	2.6627e-41	2.20913e-40	7.05099	8.33976	8.339	8.34052	7.08229	7.01969	4063	3561	2350	2089	399.559	398.918	233.918	231.309
gene-BSU_21220	NC_000964.3	2240339	2241136	+	protein_coding	BSU_21220	BSU21220	yomU	NP_390005.1		conserved protein of unknown function; phage SPbeta	-2.45587	1.66896	1.05729e-06	2.21967e-06	1.53163	2.52011	2.54758	2.49265	1.71791	1.34535	61	51	40	25	5.16438	4.91853	3.42776	2.38313
gene-BSU_09730	NC_000964.3	1049142	1049762	-	protein_coding	BSU_09730	BSU09730	yheG	NP_388854.1		putative NADH-flavin oxidoreductase	-2.45656	5.47156	7.86436e-26	4.16348e-25	4.77284	6.03816	6.01081	6.06552	4.74805	4.79763	799	727	452	435	86.9253	90.0971	49.7737	53.2854
gene-BSU_18160	NC_000964.3	1944113	1945654	-	protein_coding	BSU_18160	BSU18160	xynD	NP_389698.1		arabinoxylan arabinofuranohydrolase	-2.46103	3.15126	2.28796e-11	6.58245e-11	2.72547	3.88678	3.74355	4.03001	2.67367	2.77726	156	169	94	95	6.83489	8.43472	4.16866	4.68651
gene-BSU_02530	NC_000964.3	277160	277321	+	protein_coding	BSU_02530	BSU02530	rtpA	NP_388135.1		anti-TRAP regulator	-2.46142	2.62012	3.33786e-07	7.31537e-07	1.98745	3.07382	3.05476	3.09289	1.74279	2.23211	92	83	41	60	38.3675	39.4304	17.307	28.1739
gene-BSU_00500	NC_000964.3	56352	57722	+	protein_coding	BSU_00500	BSU00500	glmU	NP_387931.1		bifunctional glucosamine-1-phosphate N-acetyltransferase/UDP-N-acetylglucosamine pyrophosphorylase	-2.46485	9.63626	6.01315e-45	5.43547e-44	8.83688	10.1374	10.1443	10.1305	8.78408	8.88968	14232	12341	7684	7679	701.325	692.757	383.269	426.067
gene-BSU_28840	NC_000964.3	2951898	2952167	-	protein_coding	BSU_28840	BSU28840	ysdA	NP_390762.1		putative membrane component	-2.46913	5.12511	1.19254e-22	5.66834e-22	4.41279	5.67373	5.75684	5.59062	4.45236	4.37321	668	520	365	320	167.149	148.22	92.4448	90.1564
gene-BSU_19060	NC_000964.3	2080351	2081094	-	protein_coding	BSU_19060	BSU19060	yobR	NP_389787.1		putative acetyltransferase	-2.47036	2.80984	3.23751e-08	7.61551e-08	2.47959	3.63149	3.79401	3.46897	2.22136	2.73781	162	111	64	92	14.7107	11.482	5.88248	9.40644
gene-BSU_05000	NC_000964.3	546166	546966	-	protein_coding	BSU_05000	BSU05000	yddK	NP_388381.1		ICEBs1 mobile element: conserved protein of unknown function	-2.47073	4.32911	8.74328e-12	2.56354e-11	3.64285	4.90443	4.77493	5.03393	3.92012	3.36557	332	350	247	151	28.0025	33.6282	21.0871	14.3402
gene-BSU_31670	NC_000964.3	3252405	3252785	-	protein_coding	BSU_31670	BSU31670	yuxO	NP_391045.2		putative proofreading thioesterase in bacillibactin biosynthesis	-2.47124	3.63132	1.12261e-12	3.46579e-12	3.08088	4.2789	4.12485	4.43294	3.13497	3.02678	207	227	136	116	36.706	45.8531	24.41	23.1602
gene-BSU_misc_RNA_80	NC_000964.3	2647405	2647663	-	misc_RNA	BSU_misc_RNA_80	.	sdaM	.		antisense RNA	-2.47184	5.02557	7.43149e-11	2.08727e-10	4.42538	5.73355	5.70505	5.76205	4.76637	4.0844	644	587	458	259	167.988	174.424	120.926	76.0694
gene-BSU_11020	NC_000964.3	1180909	1181400	-	protein_coding	BSU_11020	BSU11020	yitK	NP_388983.1		putative RNA or cyclic d-GMP binding protein	-2.47248	4.89761	1.46881e-19	6.23681e-19	4.25677	5.52087	5.53501	5.50672	4.34268	4.17087	571	490	337	276	78.4083	76.6477	46.8401	42.6731
gene-BSU_12800	NC_000964.3	1347013	1347276	+	protein_coding	BSU_12800	BSU12800	xhlB	NP_389163.1		phage PBSX; holin	-2.47276	3.34542	9.17445e-12	2.68805e-11	2.80694	3.99517	3.90529	4.08505	2.9443	2.66957	176	176	117	87	45.0402	51.307	30.3065	25.0683
gene-BSU_16590	NC_000964.3	1731776	1732246	+	protein_coding	BSU_16590	BSU16590	rimP	NP_389541.1		ribosome maturation factor	-2.47445	9.04259	3.05215e-36	2.22856e-35	8.24328	9.5524	9.55819	9.54661	8.35936	8.12721	9476	8230	5720	4520	1359.24	1344.77	830.479	730.008
gene-BSU_04320	NC_000964.3	486432	488255	+	protein_coding	BSU_04320	BSU04320	kimA	NP_388313.1		cyclic di-AMP controlled transporter of potassium	-2.47842	7.21301	1.09145e-34	7.51847e-34	6.55713	7.86141	7.85726	7.86556	6.65736	6.45691	2906	2559	1746	1409	107.637	107.973	65.4595	58.762
gene-BSU_37800	NC_000964.3	3882191	3882655	-	protein_coding	BSU_37800	BSU37800	bslB	NP_391660.1		biofilm protein, member of the processed secretome contributing to biofilm hydrophobicity	-2.4802	4.56161	6.21702e-16	2.26571e-15	4.15612	5.42326	5.46926	5.37727	4.00486	4.30737	545	447	263	305	79.1835	73.9814	38.6773	49.895
gene-BSU_28350	NC_000964.3	2900020	2900529	-	protein_coding	BSU_28350	BSU28350	ysnB	NP_390713.2		putative phosphoesterase	-2.48188	6.78042	7.6249e-34	5.1496e-33	6.04754	7.3482	7.37866	7.31774	6.12756	5.96752	2082	1747	1204	999	275.805	263.628	161.439	149.007
gene-BSU_22890	NC_000964.3	2396045	2396719	-	protein_coding	BSU_22890	BSU22890	cmk	NP_390170.1		cytidylate kinase	-2.48691	8.25879	5.44575e-42	4.59174e-41	7.51317	8.82449	8.83921	8.80976	7.58072	7.44561	5752	4934	3327	2812	575.713	562.553	337.056	316.9
gene-BSU_38270	NC_000964.3	3927951	3929108	-	protein_coding	BSU_38270	BSU38270	efeM	NP_391706.1		lipoprotein binding ferrous or ferric iron for transport	-2.48787	7.45572	4.14758e-22	1.93585e-21	7.03498	8.36112	8.39592	8.32632	6.80276	7.2672	4227	3526	1933	2483	246.612	234.338	114.15	163.109
gene-BSU_39360	NC_000964.3	4043574	4045232	+	protein_coding	BSU_39360	BSU39360	hutU	NP_391815.1		urocanase	-2.48793	2.4518	5.68408e-09	1.40742e-08	2.0422	3.13281	3.0269	3.23871	1.97057	2.11383	90	93	51	54	3.66511	4.31424	2.10222	2.47604
gene-BSU_07510	NC_000964.3	824714	825715	-	protein_coding	BSU_07510	BSU07510	fecD	NP_388632.1		iron-dicitrate ABC transporter (permease)	-2.48897	7.07202	2.90384e-30	1.77314e-29	6.62028	7.93321	7.95935	7.90706	6.47907	6.76148	3120	2634	1541	1744	210.367	202.309	105.169	132.4
gene-BSU_27650	NC_000964.3	2826900	2829113	-	protein_coding	BSU_27650	BSU27650	secDF	NP_390643.1		protein-export membrane protein	-2.49039	10.392	1.51186e-39	1.18544e-38	9.64211	10.961	10.9482	10.9737	9.74357	9.54065	24856	22150	14959	12067	758.481	769.953	462.039	414.602
gene-BSU_16500	NC_000964.3	1718775	1719656	+	protein_coding	BSU_16500	BSU16500	tsf	NP_389532.1		elongation factor Ts	-2.49069	11.4509	5.34191e-44	4.66572e-43	10.6251	11.9425	11.957	11.9279	10.69	10.5601	50028	42925	28844	24478	3832.09	3745.5	2236.35	2111.14
gene-BSU_40470	NC_000964.3	4159577	4159717	+	protein_coding	BSU_40470	BSU40470	yycC	NP_391927.1		conserved hypothetical protein	-2.49216	4.0746	2.04675e-16	7.68225e-16	3.53197	4.77437	4.68422	4.86452	3.43135	3.63259	311	310	171	185	149.016	169.204	82.9336	99.8074
gene-BSU_26870	NC_000964.3	2745594	2746463	-	protein_coding	BSU_26870	BSU26870	yraN	NP_390564.1		putative transcriptional regulator (probes citrate or citrate-related metabolite)	-2.49578	-0.596031	0.0148845	0.0214337	0.470056	0.984441	0.906091	1.06279	0.486125	0.453987	11	12	7	6	0.85421	1.06153	0.550215	0.524617
gene-BSU_11820	NC_000964.3	1253713	1255992	-	protein_coding	BSU_11820	BSU11820	yjcD	NP_389064.3		putative ATP-dependent DNA helicase (sporulation associated)	-2.49756	7.1925	5.63519e-35	3.93418e-34	6.35227	7.66373	7.70463	7.62282	6.42628	6.27825	2613	2161	1485	1243	77.4276	72.9437	44.5395	41.4712
gene-BSU_17800	NC_000964.3	1912953	1914593	+	protein_coding	BSU_17800	BSU17800	yndJ	NP_389663.1		putative integral inner membrane protein	-2.49758	5.58777	2.52601e-25	1.32042e-24	4.97061	6.26492	6.30706	6.22278	5.04176	4.89947	984	812	558	468	40.5114	38.0816	23.253	21.6944
gene-BSU_31690	NC_000964.3	3253529	3255838	-	protein_coding	BSU_31690	BSU31690	comP	NP_391047.2		two-component sensor histidine kinase	-2.49821	7.40147	1.33288e-38	1.01623e-37	6.6619	7.97437	7.93754	8.01121	6.62258	6.70122	3073	2832	1704	1672	89.8756	94.3516	50.4442	55.0598
gene-BSU_misc_RNA_12	NC_000964.3	1180685	1180802	-	misc_RNA	BSU_misc_RNA_12	.	mswK	.		S-adenosylmethionine riboswitch	-2.50043	2.21571	2.10136e-09	5.34704e-09	2.03976	3.13885	3.09556	3.18214	2.07225	2.00727	95	89	56	49	54.3917	58.0465	32.4533	31.5882
gene-BSU_40900	NC_000964.3	4198886	4199404	-	protein_coding	BSU_40900	BSU40900	ssbA	NP_391970.1		single-strand DNA-binding protein	-2.50116	12.7652	7.12276e-32	4.60753e-31	11.8409	13.1609	13.0539	13.2679	11.9102	11.7716	107023	108685	67221	56706	13931.6	16116.5	8857.09	8311.36
gene-BSU_misc_RNA_54	NC_000964.3	3421169	3421348	-	misc_RNA	BSU_misc_RNA_54	.	kswB	.		lysine riboswitch	-2.51613	3.78017	2.30047e-13	7.36576e-13	3.17977	4.41523	4.298	4.53246	3.03777	3.32178	235	244	126	146	88.2036	104.324	47.8687	61.7008
gene-BSU_01600	NC_000964.3	179595	180347	-	protein_coding	BSU_01600	BSU01600	eesA	NP_388041.2		iron-chelator (enterobactin family) esterase	-2.51767	4.3443	3.37137e-19	1.40558e-18	3.95534	5.23363	5.21838	5.24887	3.8474	4.06328	456	408	234	255	40.913	41.6997	21.2508	25.7606
gene-BSU_27610	NC_000964.3	2822901	2823413	-	protein_coding	BSU_27610	BSU27610	apt	NP_390639.1		adenine phosphoribosyltransferase	-2.52161	8.51086	3.97025e-34	2.69016e-33	7.5569	8.89402	8.8731	8.91494	7.70069	7.41311	5889	5308	3617	2749	775.56	796.309	482.153	407.631
gene-BSU_28460	NC_000964.3	2909030	2909476	+	protein_coding	BSU_28460	BSU28460	yslB	NP_390724.1		conserved protein of unknown function	-2.52338	6.75028	8.54573e-32	5.5108e-31	6.10819	7.43577	7.391	7.48053	6.22351	5.99287	2100	1957	1288	1017	317.397	336.939	197.043	173.071
gene-BSU_37460	NC_000964.3	3846001	3847146	+	protein_coding	BSU_37460	BSU37460	rapF	NP_391626.1		response regulator aspartate phosphatase anti-activator of ComA	-2.52431	3.46157	2.1556e-14	7.29102e-14	3.1338	4.36562	4.25061	4.48063	3.12554	3.14206	227	235	135	127	13.3823	15.7816	8.05569	8.43003
gene-BSU_01160	NC_000964.3	135712	136341	+	protein_coding	BSU_01160	BSU01160	rplC	NP_387997.1		ribosomal protein L3 (BL3)	-2.52894	12.8793	6.47694e-46	5.99877e-45	12.0424	13.3813	13.3731	13.3894	12.0042	12.0807	133526	118232	71750	70260	14319.1	14443.2	7788.16	8483.55
gene-BSU_15140	NC_000964.3	1580622	1581557	+	protein_coding	BSU_15140	BSU15140	rsmH	NP_389397.1		16S rRNA m4C1402 methyltransferase	-2.53132	8.62133	1.06554e-47	1.04287e-46	7.90454	9.24093	9.24775	9.2341	7.9218	7.88728	7639	6625	4219	3825	551.381	544.726	308.239	310.861
gene-BSU_06790	NC_000964.3	746261	746566	-	protein_coding	BSU_06790	BSU06790	yeeD	NP_388561.1		conserved hypothetical protein; HGT island	-2.53254	-0.622583	0.0356554	0.0489434	0.365451	0.820745	0.709827	0.931663	0.486125	0.244778	8	10	7	3	1.76628	2.51505	1.56434	0.745779
gene-BSU_41040	NC_000964.3	4213823	4214608	-	protein_coding	BSU_41040	BSU41040	oxaAA	NP_391984.1		Sec-independent factor for membrane protein insertion (YidC/SpoIIIJ family)	-2.533	9.51275	5.99181e-30	3.62662e-29	8.7161	10.0671	10.0941	10.04	8.9046	8.52761	13745	11590	8355	5971	1181.44	1134.83	726.904	577.876
gene-BSU_04030	NC_000964.3	455346	455738	+	protein_coding	BSU_04030	BSU04030	ycsD	NP_388285.2		putative hydroxyacyl-(acyl carrier protein) dehydratase	-2.53413	4.84693	5.79686e-24	2.90194e-23	4.27679	5.57356	5.56195	5.58518	4.2151	4.33847	582	518	307	312	100.051	101.439	53.4194	60.391
gene-BSU_05120	NC_000964.3	559264	559464	+	protein_coding	BSU_05120	BSU05120	cspC	NP_388393.1		cold-shock protein	-2.53847	9.99421	5.0612e-35	3.54541e-34	9.27176	10.6096	10.4758	10.7433	9.20833	9.33518	17911	18879	10317	10463	6020.25	7228.55	3510.03	3959.77
gene-BSU_07320	NC_000964.3	803317	804546	-	protein_coding	BSU_07320	BSU07320	yfnC	NP_388613.1		putative efflux transporter	-2.53908	6.3771	3.01085e-24	1.52011e-23	5.63947	6.97948	7.01473	6.94423	5.83094	5.448	1615	1346	977	692	88.7071	84.2186	54.3179	42.7968
gene-BSU_12610	NC_000964.3	1329555	1330490	+	protein_coding	BSU_12610	BSU12610	xkdG	NP_389143.1		phage PBSX; putative phage chromosome binding protein	-2.54064	6.77932	3.50349e-35	2.46256e-34	6.05846	7.39106	7.32748	7.45464	6.1157	6.00123	2009	1922	1194	1023	145.009	158.032	87.2332	83.14
gene-BSU_misc_RNA_53	NC_000964.3	3364397	3364503	-	misc_RNA	BSU_misc_RNA_53	.	mswH	.		S-adenosylmethionine riboswitch	-2.54805	4.33977	7.56543e-20	3.23898e-19	3.60494	4.88113	4.87988	4.88238	3.55594	3.65394	358	314	188	188	226.043	225.847	120.151	133.655
gene-BSU_12240	NC_000964.3	1294996	1295748	-	protein_coding	BSU_12240	BSU12240	yjkA	NP_389106.1		putative ABC transporter (permease)	-2.55264	3.92229	2.3243e-11	6.67773e-11	3.28659	4.54537	4.73244	4.3583	3.46165	3.11152	322	215	175	124	28.8903	21.9741	15.8927	12.5267
gene-BSU_33180	NC_000964.3	3403493	3404437	-	protein_coding	BSU_33180	BSU33180	yvrC	NP_391198.1		putative lipoprotein binding vitamin B12	-2.55616	7.12101	5.64124e-41	4.60646e-40	6.42212	7.76611	7.74687	7.78535	6.38834	6.45589	2691	2420	1446	1408	192.386	197.084	104.638	113.339
gene-BSU_15130	NC_000964.3	1580121	1580552	+	protein_coding	BSU_15130	BSU15130	mraZ	NP_389396.1		inhibitor of RsmH and transcriptional regulator	-2.56288	7.72961	5.1701e-39	4.00828e-38	6.99926	8.35165	8.32727	8.37603	7.06204	6.93647	4030	3650	2317	1971	630.249	650.245	366.772	347.067
gene-BSU_21200	NC_000964.3	2239083	2239589	+	protein_coding	BSU_21200	BSU21200	yomW	NP_390003.1		conserved protein of unknown function; phage SPbeta	-2.57678	0.995106	2.23981e-05	4.22908e-05	1.19998	2.11087	2.29075	1.93099	1.28154	1.11842	49	31	25	19	6.52949	4.70568	3.37198	2.85073
gene-BSU_10430	NC_000964.3	1117734	1118633	-	protein_coding	BSU_10430	BSU10430	yhxD	NP_388924.1		putative oxidoreductase	-2.58031	2.08044	4.40564e-08	1.02989e-07	1.69068	2.75668	2.76552	2.74784	1.64056	1.7408	73	63	37	38	5.47989	5.38724	2.81134	3.21182
gene-BSU_33150	NC_000964.3	3400537	3401118	-	protein_coding	BSU_33150	BSU33150	yvqK	NP_391195.2		putative ATP:cob(I)alamin adenosyltransferase	-2.58248	5.60041	8.91929e-28	5.0171e-27	4.85484	6.19163	6.10208	6.28118	4.8773	4.83238	852	846	496	446	98.9026	111.87	58.279	58.2938
gene-BSU_12850	NC_000964.3	1350482	1351099	-	protein_coding	BSU_12850	BSU12850	ykaA	NP_389168.1		putative PitB transporter accessory protein	-2.5879	8.98851	6.23786e-28	3.52525e-27	8.18118	9.56371	9.60162	9.5258	8.38305	7.97931	9766	8112	5815	4078	1067.63	1010.2	643.45	501.96
gene-BSU_11230	NC_000964.3	1199327	1200388	+	protein_coding	BSU_11230	BSU11230	carA	NP_389005.2		arginine-specific carbamoyl-phosphate synthetase (small subunit)	-2.59062	0.0574794	0.00410242	0.00634442	0.59503	1.24827	1.37241	1.12414	0.802495	0.387565	20	13	13	5	1.27232	0.942078	0.83709	0.358142
gene-BSU_40620	NC_000964.3	4175869	4176525	+	protein_coding	BSU_40620	BSU40620	yybJ	NP_391942.1		putative ATP-binding cassette subunit of transporter	-2.59451	6.15234	6.24156e-28	3.52525e-27	5.38838	6.74865	6.68782	6.80949	5.51786	5.2589	1285	1225	783	605	132.138	143.496	81.4985	70.0487
gene-BSU_16040	NC_000964.3	1676042	1676389	+	protein_coding	BSU_16040	BSU16040	rplS	NP_389486.2		ribosomal protein L19	-2.59646	11.7573	1.35736e-30	8.39978e-30	10.9696	12.3529	12.2679	12.4379	10.8028	11.1365	62059	61130	31190	36508	12048	13519	6129	7980.3
gene-BSU_31580	NC_000964.3	3244770	3246116	+	protein_coding	BSU_31580	BSU31580	maeN	NP_391036.1		Na+/malate symporter	-2.59866	8.56376	6.24615e-45	5.63378e-44	7.90059	9.2734	9.33571	9.21109	7.9218	7.87938	8120	6520	4219	3804	407.267	372.519	214.188	214.824
gene-BSU_23560	NC_000964.3	2452800	2454206	-	protein_coding	BSU_23560	BSU23560	mleN	NP_390237.1		malate-H+/Na+-lactate antiporter	-2.5987	8.29957	4.54727e-45	4.12844e-44	7.63319	9.0072	9.02802	8.98638	7.57986	7.68653	6558	5578	3325	3326	314.897	305.107	161.604	179.82
gene-BSU_09100	NC_000964.3	984262	984465	-	protein_coding	BSU_09100	BSU09100	cspB	NP_388791.1		major cold-shock protein, RNA helicase co-factor, RNA co-chaperone	-2.59958	8.8536	5.32541e-07	1.1465e-06	8.20734	9.4498	8.80809	10.0915	8.3304	8.08428	5629	12012	5606	4387	1864.2	4531.62	1879.21	1635.87
gene-BSU_01330	NC_000964.3	143361	143861	+	protein_coding	BSU_01330	BSU01330	rpsE	NP_388014.1		ribosomal protein S5	-2.59982	12.0553	1.66903e-46	1.5704e-45	11.189	12.5674	12.5718	12.5631	11.1559	11.2222	76614	66676	39845	38743	10331.5	10242.4	5438.63	5882.55
gene-BSU_tRNA_53	NC_000964.3	3173614	3173689	-	tRNA	BSU_tRNA_53	.	trnB-Thr	.		tRNA-Thr	-2.60087	-0.425626	0.011399	0.0166814	0.465737	1.01111	1.02351	0.998716	0.543909	0.387565	13	11	8	5	11.5564	11.139	7.1983	5.00457
gene-BSU_29460	NC_000964.3	3014514	3015026	-	protein_coding	BSU_29460	BSU29460	moaB	NP_390824.1		molybdopterin GTP-binding precursor Z biosynthesis component	-2.602	3.92658	2.91911e-16	1.08484e-15	3.46838	4.75707	4.89921	4.61492	3.4082	3.52856	363	259	168	171	47.8058	38.8553	22.3947	25.3565
gene-BSU_12540	NC_000964.3	1323802	1324152	+	protein_coding	BSU_12540	BSU12540	xkdD	NP_389136.1		phage PBSX; conserved hypothetical protein	-2.60445	0.591121	0.000130061	0.000230307	0.919542	1.73843	1.61623	1.86064	0.849082	0.990002	26	29	14	16	5.00446	6.35856	2.72756	3.46755
gene-BSU_29610	NC_000964.3	3029729	3031417	-	protein_coding	BSU_29610	BSU29610	ezrA	NP_390839.1		negative regulator of FtsZ ring formation	-2.60662	8.42985	2.07358e-50	2.12491e-49	7.72155	9.09957	9.1008	9.09834	7.7086	7.7345	6898	6029	3637	3439	275.921	274.716	147.254	154.886
gene-BSU_03080	NC_000964.3	334092	334556	+	protein_coding	BSU_03080	BSU03080	ycgE	NP_388190.2		putative transcriptional regulator	-2.61168	4.94401	4.73242e-19	1.95922e-18	4.1848	5.5286	5.5884	5.4688	4.3386	4.031	593	477	336	249	86.1575	78.9466	49.4128	40.734
gene-BSU_12760	NC_000964.3	1345305	1345634	+	protein_coding	BSU_12760	BSU12760	xkdW	NP_389159.1		phage PBSX; conserved hypothetical protein	-2.61652	2.9155	5.08173e-12	1.51683e-11	2.43005	3.64136	3.70012	3.58261	2.45014	2.40995	151	121	78	70	30.9139	28.2189	16.1635	16.1359
gene-BSU_22700	NC_000964.3	2378012	2379100	-	protein_coding	BSU_22700	BSU22700	aroB	NP_390151.1		3-dehydroquinate synthase	-2.61739	7.50097	1.80491e-43	1.55673e-42	6.84987	8.23195	8.2168	8.24709	6.91308	6.78666	3732	3337	2088	1775	231.529	235.829	131.116	123.988
gene-BSU_22830	NC_000964.3	2389151	2390188	-	protein_coding	BSU_22830	BSU22830	gpsA	NP_390164.1		NADPH-dependent glycerol-3-phosphate dehydrogenase	-2.61747	9.10896	5.72902e-49	5.75684e-48	8.33642	9.7217	9.75978	9.68362	8.36838	8.30446	10899	9051	5756	5113	709.382	671.069	379.207	374.704
gene-BSU_01210	NC_000964.3	138497	138838	+	protein_coding	BSU_01210	BSU01210	rplV	NP_388002.1		ribosomal protein L22 (BL17)	-2.61811	11.7011	3.1404e-34	2.13836e-33	10.839	12.2365	12.2284	12.2446	10.673	11.005	60385	53463	28505	33325	11928.7	12030.8	5699.65	7412.32
gene-BSU_09120	NC_000964.3	985734	986813	-	protein_coding	BSU_09120	BSU09120	dgcK	NP_388793.1		diguanylate cyclase	-2.61953	6.71008	3.30284e-38	2.50894e-37	5.95267	7.32747	7.34873	7.3062	5.92229	5.98306	2039	1733	1042	1010	127.551	123.493	65.9777	71.139
gene-BSU_12620	NC_000964.3	1330892	1331248	+	protein_coding	BSU_12620	BSU12620	xkdH	NP_389144.1		phage PBSX; conserved hypothetical protein	-2.62546	4.35615	7.05e-22	3.243e-21	3.69603	5.01818	5.03476	5.0016	3.69634	3.69572	400	342	209	194	75.6977	73.7269	40.0342	41.3375
gene-BSU_01010	NC_000964.3	117890	118423	+	protein_coding	BSU_01010	BSU01010	nusG	NP_387982.1		RNA polymerase elongation pause factor	-2.6268	8.4094	1.05607e-40	8.50613e-40	7.54268	8.93561	8.9143	8.95691	7.65307	7.43229	6060	5465	3499	2786	766.695	787.621	448.081	396.872
gene-BSU_21190	NC_000964.3	2238436	2239086	+	protein_coding	BSU_21190	BSU21190	yomX	NP_390002.1		conserved protein of unknown function; phage SPbeta	-2.62873	1.01365	5.92791e-05	0.00010797	1.1099	2.02067	1.88805	2.15329	1.0217	1.1981	34	38	18	21	3.52849	4.49232	1.8908	2.45385
gene-BSU_20800	NC_000964.3	2205193	2206575	-	protein_coding	BSU_20800	BSU20800	yopQ	NP_389962.1		conserved hypothetical protein; phage SPbeta	-2.63032	5.62688	4.01813e-28	2.30084e-27	4.88893	6.2579	6.24645	6.26935	4.7694	5.00846	943	839	459	506	46.066	46.6883	22.6957	27.8316
gene-BSU_08160	NC_000964.3	888143	889366	-	protein_coding	BSU_08160	BSU08160	yfjB	NP_388697.1		putative phage protein	-2.63279	0.636023	3.7783e-05	6.99394e-05	1.00742	1.87847	1.79201	1.96492	0.937972	1.07687	31	32	16	18	1.71108	2.01204	0.893906	1.11867
gene-BSU_18800	NC_000964.3	2048533	2049453	+	protein_coding	BSU_18800	BSU18800	penP	NP_389761.1		beta-lactamase precursor (putative hydrolase)	-2.64245	5.82261	5.39387e-35	3.77206e-34	5.14062	6.51715	6.51185	6.52245	5.14338	5.13785	1136	1002	600	555	83.3316	83.7291	44.5497	45.8399
gene-BSU_05110	NC_000964.3	558408	559001	+	protein_coding	BSU_05110	BSU05110	sufLC	NP_388392.1		glyoxalase III homolog, deglycase	-2.6459	2.20576	6.8039e-10	1.78619e-09	1.98823	3.14446	3.21146	3.07746	1.99148	1.98498	104	82	52	48	11.8287	10.6242	5.98646	6.14703
gene-BSU_15340	NC_000964.3	1606560	1607354	+	protein_coding	BSU_15340	BSU15340	ylmA	NP_389417.2		putative ABC transporter (ATP-binding protein)	-2.65106	1.10589	2.54949e-06	5.19946e-06	1.20503	2.16383	2.11668	2.21098	1.21195	1.1981	42	40	23	21	3.56922	3.87223	1.9784	2.00938
gene-BSU_34320	NC_000964.3	3523270	3524424	-	protein_coding	BSU_34320	BSU34320	epsF	NP_391312.1		putative glycosyltransferase involved in matrix formation (chain-length determination)	-2.65964	3.43016	3.31489e-14	1.10675e-13	2.85643	4.14117	4.05071	4.23162	2.92268	2.79017	196	196	115	96	11.4648	13.06	6.80878	6.32266
gene-BSU_31959	NC_000964.3	3280294	3280503	-	protein_coding	BSU_31959	BSU31959	mbtH	YP_003097779.1		stimulator of DhbF tyrosine adenylation activity	-2.66524	1.09197	0.00025166	0.000435383	1.35257	2.43359	2.44606	2.42112	0.937972	1.76716	56	48	16	39	18.0161	17.591	5.2102	14.1272
gene-BSU_12630	NC_000964.3	1331245	1331730	+	protein_coding	BSU_12630	BSU12630	xkdI	NP_389145.1		phage PBSX; conserved hypothetical protein	-2.66559	4.80864	7.3354e-26	3.89341e-25	4.08615	5.44772	5.43257	5.46287	4.10903	4.06328	531	475	284	255	73.8158	75.2186	39.9609	39.913
gene-BSU_08950	NC_000964.3	971374	972087	+	protein_coding	BSU_08950	BSU08950	yhbE	NP_388776.1		conserved protein involved in sporulation	-2.66908	3.14763	2.86221e-14	9.59479e-14	2.56502	3.82391	3.75209	3.89572	2.60747	2.52257	157	153	89	77	14.8557	16.4915	8.52403	8.20357
gene-BSU_32200	NC_000964.3	3308867	3309934	+	protein_coding	BSU_32200	BSU32200	yutJ	NP_391100.2		putative NADH dehydrogenase	-2.67219	6.3039	1.05818e-35	7.56626e-35	5.55581	6.95176	7.03235	6.87118	5.54818	5.56344	1635	1279	800	751	103.428	92.1653	51.2238	53.4908
gene-BSU_35250	NC_000964.3	3623938	3624828	-	protein_coding	BSU_35250	BSU35250	ftsX	NP_391405.1		cell-division ABC transporter	-2.67852	8.43072	7.94047e-39	6.11032e-38	7.69233	9.11539	9.06615	9.16463	7.82862	7.55605	6734	6313	3954	3037	510.607	545.288	303.468	259.285
gene-BSU_tRNA_16	NC_000964.3	95772	95846	+	tRNA	BSU_tRNA_16	.	trnJ-Gly	.		tRNA-Gly	-2.68203	-0.521015	0.0231329	0.0325528	0.394343	0.913669	0.965996	0.861341	0.543909	0.244778	12	9	8	3	10.8096	9.23527	7.29427	3.04278
gene-BSU_03290	NC_000964.3	355412	355732	-	protein_coding	BSU_03290	BSU03290	nasE	NP_388211.1		assimilatory nitrite reductase subunit	-2.68413	3.55309	9.93455e-17	3.77331e-16	2.99487	4.30195	4.21402	4.38987	3.00728	2.98246	221	220	123	112	46.5134	52.7455	26.2032	26.5414
gene-BSU_11220	NC_000964.3	1198099	1199256	+	protein_coding	BSU_11220	BSU11220	argD	NP_389004.2		N-acetylornithine aminotransferase	-2.68426	0.271825	0.00172973	0.00277346	0.720735	1.44633	1.65314	1.23953	0.543909	0.897561	27	15	8	14	1.57524	0.996898	0.472427	0.919665
gene-BSU_33780	NC_000964.3	3466434	3467057	-	protein_coding	BSU_33780	BSU33780	sdpI	NP_391258.1		integral membrane immunity regulator of autophagy	-2.68591	3.78152	1.66071e-15	5.93725e-15	3.15959	4.4895	4.53399	4.44501	3.30336	3.01582	279	229	155	115	30.2072	28.2435	16.9864	14.0192
gene-BSU_28550	NC_000964.3	2917957	2918541	-	protein_coding	BSU_28550	BSU28550	fadR	NP_390733.1		transcriptional regulator of fatty acids degradation [FadR-long-chain (C14-C20) acyl-CoAs]	-2.68973	4.23912	4.17272e-21	1.86154e-20	3.6636	5.02	5.01007	5.02993	3.70902	3.61818	393	349	211	183	45.3866	45.9132	24.6649	23.7961
gene-BSU_14100	NC_000964.3	1484117	1484356	+	protein_coding	BSU_14100	BSU14100	ykuJ	NP_389293.1		putative RNA-specific modification enzyme subunit	-2.69155	7.96428	2.92113e-32	1.90149e-31	7.16607	8.59957	8.54545	8.6537	7.35065	6.9815	4690	4427	2834	2034	1320.24	1419.6	807.499	644.688
gene-BSU_10500	NC_000964.3	1122862	1124361	+	protein_coding	BSU_10500	BSU10500	yhjG	NP_388931.1		putative aromatic compound monooxygenase/hydroxylase	-2.69162	3.65781	1.4644e-16	5.52654e-16	3.11172	4.44265	4.40467	4.48063	3.25228	2.97116	254	235	149	111	11.4402	12.0572	6.79279	5.62914
gene-BSU_04140	NC_000964.3	463934	465940	+	protein_coding	BSU_04140	BSU04140	pbpC	NP_388295.1		penicillin-binding lipoprotein 3; transpeptidase	-2.69436	8.52787	1.66752e-51	1.73893e-50	7.87248	9.29928	9.3065	9.29206	7.82316	7.9218	7957	6897	3939	3918	267.851	264.473	134.212	148.5
gene-BSU_32430	NC_000964.3	3330502	3331851	+	protein_coding	BSU_32430	BSU32430	pucJ	NP_391123.1		uric acid permease	-2.69731	2.68969	6.3833e-13	2.00204e-12	2.41594	3.66857	3.60912	3.72802	2.3565	2.47537	141	135	72	74	7.05629	7.69606	3.64714	4.16973
gene-BSU_37490	NC_000964.3	3847853	3848725	-	protein_coding	BSU_37490	BSU37490	speB	NP_391629.1		agmatinase	-2.69733	8.64801	1.38636e-53	1.52648e-52	7.73544	9.16268	9.14622	9.17915	7.73054	7.74033	7119	6377	3693	3453	550.929	562.173	289.28	300.879
gene-BSU_21170	NC_000964.3	2237806	2238201	+	protein_coding	BSU_21170	BSU21170	yomZ	NP_390000.1		conserved protein of unknown function; phage SPbeta	-2.70168	-0.545279	0.00683955	0.0102891	0.470709	1.03877	1.07882	0.998716	0.363113	0.578305	14	11	5	8	2.38849	2.13779	0.863432	1.53676
gene-BSU_29890	NC_000964.3	3058631	3059401	-	protein_coding	BSU_29890	BSU29890	ytnP	NP_390867.1		putative quorum-quenching lactonase	-2.7023	5.92013	1.98413e-35	1.40897e-34	5.08981	6.49763	6.50303	6.49223	5.03925	5.14037	1129	981	557	556	98.9306	97.9226	49.4031	54.8568
gene-BSU_18440	NC_000964.3	2008572	2010053	-	protein_coding	BSU_18440	BSU18440	gltB	NP_389726.2		glutamate synthase (small subunit, NADP-dependent)	-2.70323	4.83616	5.8446e-28	3.31461e-27	4.40008	5.79184	5.76951	5.81417	4.41414	4.38603	674	609	355	323	30.7258	31.6255	16.3807	16.5792
gene-BSU_35520	NC_000964.3	3647406	3648581	+	protein_coding	BSU_35520	BSU35520	tagV	NP_391432.1		teichoic acid-peptidoglycan tethering enzyme (LCP component) with transcription regulator domain	-2.70876	8.17784	5.77389e-52	6.08242e-51	7.42639	8.85863	8.87919	8.83807	7.43706	7.41572	5914	5032	3010	2754	339.754	329.307	175.03	178.142
gene-BSU_13960	NC_000964.3	1465733	1466599	+	protein_coding	BSU_13960	BSU13960	ohaC	NP_389279.1		beta-hydroxyacid dehydrogenase (acts on 3-hydroxypropionate with NADP)	-2.71987	6.62396	7.43197e-40	5.86064e-39	5.85009	7.27969	7.28328	7.27611	5.76717	5.933	1948	1697	934	975	151.796	150.637	73.6684	85.5452
gene-BSU_07870	NC_000964.3	861586	861801	-	protein_coding	BSU_07870	BSU07870	yfkK	NP_388668.1		conserved hypothetical protein	-2.72259	4.17296	5.46797e-21	2.43151e-20	3.50643	4.86815	4.92207	4.81422	3.43135	3.58151	369	299	171	178	115.415	106.533	54.1372	62.6869
gene-BSU_06700	NC_000964.3	731954	732823	-	protein_coding	BSU_06700	BSU06700	yerO	NP_388552.1		putative transcriptional regulator (TetR/AcrR family)	-2.72523	4.07901	3.00032e-20	1.30476e-19	3.42116	4.78066	4.71945	4.84187	3.36076	3.48157	319	305	162	165	24.7721	26.9804	12.7335	14.427
gene-BSU_31680	NC_000964.3	3252804	3253448	-	protein_coding	BSU_31680	BSU31680	comA	NP_391046.1		two-component response quorum-sensing regulator	-2.72678	5.89094	5.77262e-35	4.01658e-34	5.05647	6.47692	6.4371	6.51674	5.09346	5.01947	1078	998	579	510	112.915	119.08	61.3864	60.1479
gene-BSU_41050	NC_000964.3	4214753	4215103	-	protein_coding	BSU_41050	BSU41050	rnpA	NP_391985.1		protein component of ribonuclease P (RNase P) (substrate specificity)	-2.72763	8.57246	4.33446e-40	3.45755e-39	7.63919	9.08993	9.07723	9.10263	7.7851	7.49328	6786	6047	3836	2907	1306.16	1325.87	747.351	630.011
gene-BSU_27410	NC_000964.3	2798174	2800810	-	protein_coding	BSU_27410	BSU27410	alaS	NP_390618.1		alanyl-tRNA synthetase	-2.73169	10.0495	4.73964e-54	5.28898e-53	9.13297	10.5821	10.5856	10.5786	9.18384	9.08211	19328	16841	10143	8777	495.185	491.503	263.033	253.19
gene-BSU_01300	NC_000964.3	141974	142372	+	protein_coding	BSU_01300	BSU01300	rpsH	NP_388011.2		ribosomal protein S8 (BS8)	-2.73225	12.146	2.36661e-54	2.6917e-53	11.2344	12.6842	12.6932	12.6752	11.2197	11.2491	83341	72064	41648	39474	14111.6	13900	7137.97	7525.73
gene-BSU_22620	NC_000964.3	2370415	2371497	-	protein_coding	BSU_22620	BSU22620	hisC	NP_390143.2		histidinol-phosphate aminotransferase; tyrosine/phenylalanine aminotransferase (promiscuous)	-2.73252	7.98813	3.76144e-38	2.85208e-37	7.24564	8.69675	8.71978	8.67372	7.38514	7.10614	5294	4489	2903	2219	330.253	318.999	183.304	155.862
gene-BSU_tRNA_30	NC_000964.3	951662	951753	+	tRNA	BSU_tRNA_30	.	trnD-Ser	.		tRNA-Ser	-2.73272	1.1632	0.00015451	0.000272085	1.12863	2.05513	1.68913	2.42112	1.13884	1.11842	28	48	21	19	20.5618	40.1533	15.6094	15.71
gene-BSU_13610	NC_000964.3	1428940	1429569	+	protein_coding	BSU_13610	BSU13610	mtnB	NP_389244.1		methylthioribulose-1-phosphate dehydratase (MTRu-1-P dehydratase)	-2.73515	3.07281	2.77786e-16	1.03327e-15	2.84325	4.15791	4.23852	4.07731	2.82118	2.86531	225	175	106	102	24.1287	21.3779	11.5059	12.316
gene-BSU_30550	NC_000964.3	3127825	3129027	-	protein_coding	BSU_30550	BSU30550	metK	NP_390933.1		S-adenosylmethionine synthetase	-2.73902	10.038	6.34486e-53	6.85842e-52	9.14464	10.5979	10.6206	10.5753	9.2075	9.08178	19803	16802	10311	8775	1112.13	1074.89	586.123	554.871
gene-BSU_12430	NC_000964.3	1315869	1317005	+	protein_coding	BSU_12430	BSU12430	rapA	NP_389125.1		response regulator aspartate phosphatase	-2.75628	3.70886	1.07495e-17	4.2424e-17	3.25991	4.62622	4.61106	4.64139	3.1629	3.35692	295	264	139	150	17.5288	17.8695	8.36003	10.0355
gene-BSU_01030	NC_000964.3	119111	119809	+	protein_coding	BSU_01030	BSU01030	rplA	NP_387984.2		ribosomal protein L1 (BL1)	-2.75728	13.1087	2.29344e-35	1.62583e-34	12.1415	13.6152	13.6382	13.5922	12.3186	11.9644	160462	136081	89226	64816	15509.1	14982.6	8729.06	7053.67
gene-BSU_29200	NC_000964.3	2987731	2988708	-	protein_coding	BSU_29200	BSU29200	accA	NP_390798.1		acetyl-CoA carboxylase (carboxyltransferase alpha subunit)	-2.7579	9.37637	6.89786e-58	8.47393e-57	8.58973	10.051	10.0776	10.0245	8.6204	8.55907	13588	11466	6858	6103	938.659	902.28	479.526	474.695
gene-BSU_07120	NC_000964.3	782062	782949	+	protein_coding	BSU_07120	BSU07120	lplC	NP_388593.1		ABC transporter (permease) for alpha-galacturonides	-2.75935	1.84288	8.32365e-07	1.76085e-06	1.53026	2.64327	2.66066	2.62588	1.61383	1.44669	67	57	36	28	5.09745	4.94003	2.77232	2.39859
gene-BSU_08470	NC_000964.3	922618	923499	+	protein_coding	BSU_08470	BSU08470	yfhB	NP_388728.1		putative isomerase	-2.7598	4.07205	2.55385e-21	1.15048e-20	3.57179	4.96027	4.95201	4.96853	3.46165	3.68193	377	334	175	192	28.8778	29.1438	13.5682	16.5593
gene-BSU_18460	NC_000964.3	2014779	2015681	+	protein_coding	BSU_18460	BSU18460	gltC	NP_389728.2		transcriptional regulator (LysR family) (GltC-glutamate)	-2.76132	5.49058	7.52744e-32	4.86172e-31	4.79375	6.22959	6.24343	6.21575	4.8857	4.7018	941	808	499	406	70.4033	68.8639	37.7891	34.2018
gene-BSU_22840	NC_000964.3	2390206	2391516	-	protein_coding	BSU_22840	BSU22840	der	NP_390165.1		GTPase essential for ribosome 50S subunit assembly (maturation of the 50S subunit central protoberance)	-2.76358	9.21458	3.08281e-54	3.47761e-53	8.40858	9.87148	9.92158	9.82138	8.40514	8.41201	12194	9959	5905	5510	628.398	584.63	308.014	319.712
gene-BSU_03800	NC_000964.3	432372	433322	+	protein_coding	BSU_03800	BSU03800	pbtN	NP_388262.1		petrobactin iron-siderophore ABC transporter (permease)	-2.76699	9.81538	6.49665e-35	4.50521e-34	9.32856	10.8075	10.8215	10.7936	9.14031	9.51682	22764	19549	9841	11869	1617.18	1582.02	707.64	949.388
gene-BSU_03810	NC_000964.3	433315	434262	+	protein_coding	BSU_03810	BSU03810	pbtO	NP_388263.1		petrobactin iron-siderophore ABC transporter (permease)	-2.77058	9.12452	6.5226e-38	4.91868e-37	8.64365	10.1204	10.1507	10.0902	8.47898	8.80831	14295	12001	6216	7257	1018.75	974.265	448.39	582.316
gene-BSU_33160	NC_000964.3	3401141	3402469	-	protein_coding	BSU_33160	BSU33160	yvrA	NP_391196.1		putative vitamin B12 transport system, ATPase component	-2.77152	6.76125	1.91983e-40	1.54032e-39	5.93275	7.39114	7.37314	7.40915	6.01331	5.85218	2074	1862	1111	921	105.433	107.826	57.1666	52.7163
gene-BSU_28870	NC_000964.3	2952828	2953349	-	protein_coding	BSU_28870	BSU28870	infC	NP_390765.1		initiation factor IF-3	-2.7731	11.1193	8.003e-53	8.62823e-52	10.173	11.6456	11.6683	11.6229	10.0962	10.2499	40951	34743	19106	19739	5300.11	5122.3	2502.95	2876.5
gene-BSU_19070	NC_000964.3	2081172	2081747	-	protein_coding	BSU_19070	BSU19070	yobS	NP_389788.1		putative transcriptional regulator	-2.78007	2.5823	3.72641e-12	1.11954e-11	2.11969	3.37013	3.30721	3.43306	2.16723	2.07214	112	108	61	52	13.1367	14.4301	7.24204	6.86738
gene-BSU_13590	NC_000964.3	1427061	1428278	+	protein_coding	BSU_13590	BSU13590	mtnW	NP_389242.2		2,3-diketo-5-methylthiopentyl-1-phosphate enolase (DK-MTP-1-P enolase)	-2.78709	3.44555	5.86985e-19	2.42285e-18	3.17301	4.54349	4.60636	4.48063	3.12554	3.22048	294	235	135	135	16.3076	14.8487	7.57949	8.43134
gene-BSU_21600	NC_000964.3	2278602	2279675	-	protein_coding	BSU_21600	BSU21600	yokG	NP_390043.1		conserved protein of unknown function; phage SPbeta	-2.78768	4.90718	1.96023e-28	1.1398e-27	4.39509	5.82991	5.80889	5.85093	4.37885	4.41132	693	625	346	329	43.5933	44.7862	22.0305	23.3025
gene-BSU_04150	NC_000964.3	466042	466944	+	protein_coding	BSU_04150	BSU04150	ycsN	NP_388296.1		putative oxidoreductase	-2.79033	7.867	1.36158e-45	1.25545e-44	7.15964	8.63826	8.64444	8.63208	7.27108	7.04819	5024	4361	2681	2131	375.883	371.678	203.031	179.517
gene-BSU_39430	NC_000964.3	4052379	4053320	-	protein_coding	BSU_39430	BSU39430	deoR	NP_391822.1		transcriptional regulator of pyrmidine deoxyribonucleosides degradation (DeoR-dR5P)	-2.79083	5.29097	6.21189e-33	4.10818e-32	4.58552	6.02806	6.03023	6.02588	4.61284	4.55821	810	707	410	366	58.0932	57.7613	29.7637	29.5556
gene-BSU_01610	NC_000964.3	180344	181354	-	protein_coding	BSU_01610	BSU01610	feuC	NP_388042.2		iron-uptake protein	-2.79187	5.3725	2.28087e-31	1.46173e-30	4.81632	6.26541	6.24796	6.28287	4.75418	4.87846	944	847	454	461	63.0829	64.4763	30.7085	34.6865
gene-BSU_19050	NC_000964.3	2079611	2080336	-	protein_coding	BSU_19050	BSU19050	yobQ	NP_389786.1		putative transcriptional regulator (AraC/XylS family)	-2.79342	2.43681	3.40362e-10	9.11448e-10	2.05949	3.29846	3.42928	3.16764	1.90593	2.21306	123	88	48	59	11.4462	9.32855	4.52125	6.18195
gene-BSU_01230	NC_000964.3	139500	139934	+	protein_coding	BSU_01230	BSU01230	rplP	NP_388004.1		ribosomal protein L16	-2.7954	11.5609	2.25711e-59	2.8664e-58	10.615	12.0973	12.0791	12.1156	10.6088	10.6212	54447	48890	27264	25537	8456.21	8649.66	4286.02	4465.71
gene-BSU_28650	NC_000964.3	2930827	2931573	-	protein_coding	BSU_28650	BSU28650	rlmBB	NP_390743.1		ribosomal RNA methylase	-2.79844	6.33347	2.34782e-34	1.60661e-33	5.50054	6.9715	6.9476	6.9954	5.6305	5.37058	1541	1395	848	655	139.371	143.722	77.6298	66.7008
gene-BSU_03310	NC_000964.3	358303	360435	-	protein_coding	BSU_03310	BSU03310	nasC	NP_388213.2		assimilatory nitrate reductase (catalytic subunit)	-2.80741	1.82945	2.22784e-07	4.9481e-07	1.71909	2.92733	2.7314	3.12326	1.99148	1.44669	71	85	52	28	2.24884	3.06688	1.66712	0.998567
gene-BSU_12460	NC_000964.3	1317535	1318488	+	protein_coding	BSU_12460	BSU12460	xlyB	NP_389128.1		phage PBSX; N-acetylmuramoyl-L-alanine amidase	-2.81206	4.69778	8.52593e-25	4.36848e-24	3.95362	5.38403	5.29337	5.4747	3.98935	3.91789	481	479	260	229	34.0634	38.6416	18.6371	18.2599
gene-BSU_33320	NC_000964.3	3418474	3419421	+	protein_coding	BSU_33320	BSU33320	fhuD	NP_391213.1		ferrichrome ABC transporter (ferrichrome-binding lipoprotein)	-2.81899	8.69651	8.10082e-23	3.87268e-22	8.14456	9.66367	9.72661	9.60072	7.85561	8.43352	10651	8545	4029	5593	759.055	693.7	290.631	448.794
gene-BSU_12810	NC_000964.3	1347289	1348182	+	protein_coding	BSU_12810	BSU12810	xlyA	NP_389164.1		phage PBSX; N-acetylmuramoyl-L-alanine amidase	-2.81937	6.21238	7.44772e-40	5.86189e-39	5.35	6.82379	6.80008	6.8475	5.39764	5.30237	1390	1258	719	624	105.043	108.296	54.9977	53.0954
gene-BSU_33270	NC_000964.3	3413350	3414039	-	protein_coding	BSU_33270	BSU33270	yvrO	NP_391208.2		putative ABC transporter (ATP-binding protein)	-2.82443	4.03906	6.11204e-22	2.8178e-21	3.46481	4.87858	4.84839	4.90877	3.51319	3.41643	350	320	182	157	34.2697	35.6919	18.0375	17.3086
gene-BSU_21010	NC_000964.3	2220335	2220946	-	protein_coding	BSU_21010	BSU21010	yonS	NP_389984.1		putative hydrolase lipoprotein; phage SPbeta	-2.83271	5.4386	4.72583e-31	2.99158e-30	4.73636	6.2034	6.17528	6.23152	4.71069	4.76203	897	817	440	424	99.0221	102.74	49.1648	52.7017
gene-BSU_06460	NC_000964.3	702319	702573	+	protein_coding	BSU_06460	BSU06460	purS	NP_388528.1		factor required for phosphoribosylformylglycinamidine synthetase activity	-2.83689	0.625463	5.08414e-06	1.01097e-05	1.00585	1.95156	2.00689	1.89624	1.0217	0.990002	38	30	18	16	10.0678	9.05418	4.82709	4.77298
gene-BSU_16490	NC_000964.3	1717933	1718673	+	protein_coding	BSU_16490	BSU16490	rpsB	NP_389531.1		ribosomal protein S2	-2.83718	11.7192	4.22409e-31	2.68629e-30	10.7793	12.2992	12.3529	12.2454	11.0008	10.5578	65830	53495	35781	24439	6002.01	5556.01	3302.08	2508.85
gene-BSU_24940	NC_000964.3	2576717	2577181	+	protein_coding	BSU_24940	BSU24940	yqzC	NP_390373.2		conserved protein of unknown function	-2.84592	7.1882	5.79677e-47	5.56813e-46	6.34899	7.84852	7.83936	7.85768	6.41858	6.2794	2870	2545	1477	1244	416.985	421.214	217.211	203.506
gene-BSU_14240	NC_000964.3	1493787	1494362	+	protein_coding	BSU_14240	BSU14240	rok	NP_389307.1		repressor of comK	-2.85363	6.93636	6.48031e-47	6.19596e-46	6.02432	7.52287	7.54194	7.5038	6.04742	6.00123	2333	1989	1138	1023	273.642	265.754	135.106	135.102
gene-BSU_12640	NC_000964.3	1331743	1332183	+	protein_coding	BSU_12640	BSU12640	xkdJ	NP_389146.1		phage PBSX; conserved hypothetical protein	-2.85683	4.99877	2.60737e-24	1.31801e-23	4.19009	5.65384	5.65588	5.65179	4.11381	4.26637	622	543	285	296	95.289	94.7609	44.1936	51.0579
gene-BSU_31090	NC_000964.3	3188414	3189082	+	protein_coding	BSU_31090	BSU31090	ktrA	NP_390987.1		potassium uptake protein	-2.86523	4.45103	2.86337e-23	1.39136e-22	3.71728	5.16469	5.22146	5.10793	3.79482	3.63975	457	369	225	186	46.151	42.4491	22.999	21.1493
gene-BSU_32030	NC_000964.3	3294270	3294872	+	protein_coding	BSU_32030	BSU32030	bioYB	NP_391083.1		putative biotin transporter	-2.87116	3.06229	3.51368e-14	1.17028e-13	2.61864	3.97911	4.07131	3.8869	2.69933	2.53796	199	152	96	78	22.296	19.3997	10.887	9.83983
gene-BSU_24630	NC_000964.3	2553930	2554502	-	protein_coding	BSU_24630	BSU24630	sipW	NP_390343.1		type I signal peptidase	-2.87749	1.10732	2.47903e-07	5.4854e-07	1.20622	2.25723	2.16859	2.34586	1.13884	1.2736	44	45	21	23	5.18787	6.04402	2.50621	3.0534
gene-BSU_15210	NC_000964.3	1590317	1591417	+	protein_coding	BSU_15210	BSU15210	spoVE	NP_389404.1		factor for spore cortex peptidoglycan synthesis (stage V sporulation)	-2.88166	8.37683	9.09175e-59	1.13716e-57	7.51704	9.03901	9.05972	9.01829	7.54623	7.48784	6704	5703	3248	2896	411.375	398.643	201.735	200.088
gene-BSU_13570	NC_000964.3	1424767	1425546	-	protein_coding	BSU_13570	BSU13570	mtnU	NP_389240.1		ketoglutaramate omega-amidase	-2.88421	3.34693	8.90336e-19	3.65674e-18	2.99598	4.40018	4.44206	4.3583	2.97614	3.01582	261	215	120	115	22.6067	21.2135	10.5206	11.2154
gene-BSU_04660	NC_000964.3	518943	519293	+	protein_coding	BSU_04660	BSU04660	ndoA	NP_388347.1		endoribonuclease toxin	-2.89633	8.36883	1.29739e-30	8.04069e-30	7.40096	8.94888	8.94904	8.94872	7.63449	7.16742	6208	5434	3454	2316	1194.91	1191.46	672.928	501.928
gene-BSU_00520	NC_000964.3	58783	59397	+	protein_coding	BSU_00520	BSU00520	ctc	NP_387933.1		ribosomal protein BL25 (Ctc), binding 5S RNA	-2.89866	9.2041	7.01672e-50	7.15498e-49	8.29135	9.82766	9.81198	9.84335	8.39659	8.1861	11301	10112	5870	4709	1241.46	1265.41	652.704	582.457
gene-BSU_17780	NC_000964.3	1911528	1912334	+	protein_coding	BSU_17780	BSU17780	yndG	NP_389661.1		conserved hypothetical protein	-2.89879	4.7154	9.91202e-28	5.56795e-27	4.02325	5.5013	5.48726	5.51534	4.0653	3.9812	552	493	275	240	46.2122	47.0156	23.303	22.6229
gene-BSU_32730	NC_000964.3	3361767	3362591	-	protein_coding	BSU_32730	BSU32730	metQ	NP_391152.1		methionine ABC transporter, substrate binding lipoprotein	-2.89996	8.4523	8.42665e-58	1.03214e-56	7.45795	8.9884	9.02384	8.95295	7.42509	7.49081	6539	5450	2985	2902	535.486	508.406	247.425	267.58
gene-BSU_16620	NC_000964.3	1733687	1733989	+	protein_coding	BSU_16620	BSU16620	rulQ	NP_389544.1		K-turn RNA binding protein	-2.90374	8.24154	4.1265e-46	3.85637e-45	7.30567	8.84232	8.89397	8.79067	7.43037	7.18097	5975	4869	2996	2338	1332.25	1236.7	676.165	586.965
gene-BSU_12660	NC_000964.3	1333804	1334247	+	protein_coding	BSU_12660	BSU12660	xkdM	NP_389148.1		phage PBSX; conserved hypothetical protein	-2.90874	5.81877	3.92878e-39	3.0689e-38	4.96414	6.47405	6.4371	6.51101	4.96187	4.96641	1078	994	527	491	164.031	172.295	81.1673	84.1218
gene-BSU_32540	NC_000964.3	3344113	3344979	+	protein_coding	BSU_32540	BSU32540	bsnA	NP_391134.1		extracellular ribonuclease	-2.90921	1.04006	1.34646e-06	2.80276e-06	1.1099	2.13089	2.16859	2.09319	1.0217	1.1981	44	36	18	21	3.42866	3.19559	1.41973	1.84251
gene-BSU_22710	NC_000964.3	2379100	2380272	-	protein_coding	BSU_22710	BSU22710	aroF	NP_390152.3		chorismate synthase	-2.91345	7.10208	5.65269e-49	5.69395e-48	6.34843	7.88	7.83183	7.92818	6.28728	6.40958	2855	2673	1347	1363	164.437	175.376	78.5277	88.391
gene-BSU_40130	NC_000964.3	4123193	4123903	+	protein_coding	BSU_40130	BSU40130	yydK	NP_391893.1		putative transcriptional regulator (GntR family)	-2.92095	2.63969	1.99542e-14	6.75473e-14	2.21721	3.54626	3.53194	3.56059	2.22136	2.21306	133	119	64	59	12.6378	12.8809	6.15551	6.31237
gene-BSU_33130	NC_000964.3	3398550	3398930	-	protein_coding	BSU_33130	BSU33130	liaI	NP_391193.1		membrane anchor for the phage-shock protein A homolog LiaH	-2.92885	1.89167	1.16146e-10	3.2293e-10	1.64962	2.8643	2.81522	2.91338	1.64056	1.65868	76	72	37	35	13.4766	14.5437	6.64095	6.98801
gene-BSU_40650	NC_000964.3	4178291	4179130	+	protein_coding	BSU_40650	BSU40650	yybG	NP_391945.1		conserved hypothetical protein	-2.94158	5.34157	6.02645e-32	3.91058e-31	4.49685	6.01757	6.00725	6.02789	4.61621	4.3775	797	708	411	321	64.1018	64.8667	33.4592	29.0694
gene-BSU_33170	NC_000964.3	3402469	3403530	-	protein_coding	BSU_33170	BSU33170	yvrB	NP_391197.1		putative vitamin B12 permease	-2.95189	6.0246	9.82498e-32	6.30626e-31	5.17822	6.72018	6.79905	6.64131	5.3315	5.02494	1389	1089	686	512	88.3627	78.9172	44.1726	36.6738
gene-BSU_08390	NC_000964.3	913924	914460	+	protein_coding	BSU_08390	BSU08390	bstA	NP_388720.1		bacillithiol S-transferase	-2.95701	4.2559	4.62268e-24	2.32538e-23	3.55398	5.03508	4.98133	5.08882	3.54891	3.55905	385	364	187	175	48.437	52.1669	23.8134	24.7899
gene-BSU_37930	NC_000964.3	3894030	3894401	-	protein_coding	BSU_37930	BSU37930	ywdK	NP_391672.2		conserved membrane protein	-2.95705	5.82589	9.39692e-23	4.48194e-22	5.03347	6.5607	6.34139	6.78001	5.17344	4.89349	1008	1200	613	466	183.066	248.26	112.686	95.2913
gene-BSU_29210	NC_000964.3	2988693	2989565	-	protein_coding	BSU_29210	BSU29210	accD	NP_390799.2		acetyl-CoA carboxylase (carboxyltransferase beta subunit)	-2.96178	9.42211	1.0588e-63	1.49606e-62	8.59117	10.1552	10.1875	10.1228	8.62375	8.5586	14665	12276	6874	6101	1134.9	1082.21	538.454	531.615
gene-BSU_40580	NC_000964.3	4173114	4173551	+	protein_coding	BSU_40580	BSU40580	yybN	NP_391938.1		conserved protein of unknown function	-2.97314	8.38651	3.02943e-48	2.98615e-47	7.5555	9.12534	9.09452	9.15616	7.64814	7.46286	6868	6276	3487	2846	1059.37	1102.75	544.416	494.278
gene-BSU_17340	NC_000964.3	1867373	1867594	+	protein_coding	BSU_17340	BSU17340	hfq	NP_389616.1		Hfq RNA chaperone	-2.97453	3.06713	7.31018e-12	2.15403e-11	2.46768	3.86176	3.64621	4.07731	2.64756	2.2878	145	175	92	63	44.1272	60.6671	28.3392	21.5873
gene-BSU_29880	NC_000964.3	3056849	3058549	-	protein_coding	BSU_29880	BSU29880	maeC	NP_390866.1		NAD-dependent malic enzyme (conversion of malate into pyruvate)	-2.97605	7.14767	1.04677e-47	1.02693e-46	6.20658	7.7695	7.71558	7.82341	6.29467	6.11849	2633	2485	1354	1111	104.577	112.432	54.4337	49.6844
gene-BSU_06470	NC_000964.3	702570	703253	+	protein_coding	BSU_06470	BSU06470	purQ	NP_388529.1		phosphoribosylformylglycinamidine synthetase subunit I	-2.98272	2.03629	6.095e-11	1.72006e-10	1.94476	3.27045	3.33019	3.2107	2.14873	1.7408	114	91	60	38	11.26	10.2389	5.99858	4.22608
gene-BSU_12560	NC_000964.3	1324471	1324980	+	protein_coding	BSU_12560	BSU12560	xpf	NP_389138.1		phage PBSX; putative RNA polymerase PBSX sigma factor-like	-2.98366	1.41671	4.10425e-08	9.61607e-08	1.27627	2.39341	2.46694	2.31987	1.13884	1.4137	57	44	21	27	7.55085	6.63973	2.81581	4.02721
gene-BSU_01690	NC_000964.3	191183	192034	-	protein_coding	BSU_01690	BSU01690	murR	NP_388050.1		transcriptional regulator MurR-N-acetylmuramic acid	-2.98517	1.42438	6.88032e-08	1.58512e-07	1.4869	2.66624	2.86327	2.4692	1.31512	1.65868	79	50	26	35	6.26439	4.51646	2.08683	3.12492
gene-BSU_04120	NC_000964.3	463245	463490	+	protein_coding	BSU_04120	BSU04120	yczI	NP_388293.1		conserved protein of unknown function	-2.98693	5.28382	6.43376e-36	4.6566e-35	4.59097	6.12861	6.18003	6.0772	4.61621	4.56574	900	733	411	368	247.172	229.317	114.251	113.795
gene-BSU_01790	NC_000964.3	202126	202266	+	protein_coding	BSU_01790	BSU01790	ybbU	YP_009513939.1		hypothetical protein	-2.98781	-0.153342	0.011096	0.0162783	0.439546	1.10634	1.28103	0.931663	0.0803024	0.798789	18	10	1	12	8.62471	5.45819	0.484992	6.474
gene-BSU_37500	NC_000964.3	3848786	3849616	-	protein_coding	BSU_37500	BSU37500	speE	NP_391630.1		spermidine synthase; polyamine metabolism	-2.9894	8.66746	1.89315e-60	2.48814e-59	7.70873	9.28341	9.32449	9.24234	7.71805	7.69942	8057	6663	3661	3356	655.033	617.074	301.267	307.207
gene-BSU_10990	NC_000964.3	1177365	1178213	-	protein_coding	BSU_10990	BSU10990	yitH	NP_388980.1		putative N-acetyltransferase	-2.99191	5.3035	5.68988e-26	3.02778e-25	4.4612	6.00489	6.07513	5.93465	4.60607	4.31633	836	663	408	307	66.5257	60.0999	32.8629	27.5069
gene-BSU_14460	NC_000964.3	1516339	1516473	-	protein_coding	BSU_14460	BSU14460	ykpC	NP_389329.1		conserved hypothetical protein	-3.00231	1.30642	3.20094e-06	6.4738e-06	1.00394	2.07047	2.14287	1.99807	1.31512	0.692755	43	33	26	10	21.5192	18.8126	13.1702	5.63477
gene-BSU_40550	NC_000964.3	4168204	4169133	+	protein_coding	BSU_40550	BSU40550	ppaC	NP_391935.1		inorganic pyrophosphatase (Mn2+-dependent)	-3.00585	9.14396	2.20893e-63	3.09999e-62	8.1853	9.76972	9.80084	9.7386	8.21286	8.15773	11214	9403	5166	4617	814.646	778.129	379.861	377.648
gene-BSU_18849	NC_000964.3	2055868	2056107	-	protein_coding	BSU_18849	BSU18849	yozV	YP_003097736.1		putative phage protein; putative defective prophage 6	-3.01112	2.50819	1.03035e-08	2.51661e-08	2.10104	3.48794	3.31875	3.65714	1.74279	2.4593	113	128	41	73	31.8096	41.0456	11.6822	23.1378
gene-BSU_tRNA_86	NC_000964.3	3194455	3194527	-	tRNA	BSU_tRNA_86	.	trnSL-Ala1	.		tRNA-Ala	-3.0166	0.369549	0.000872854	0.00144242	0.60417	1.36611	1.02351	1.70871	0.754353	0.453987	13	25	12	6	12.0313	26.3564	11.2412	6.25228
gene-BSU_12650	NC_000964.3	1332402	1333802	+	protein_coding	BSU_12650	BSU12650	xkdK	NP_389147.2		phage PBSX; conserved hypothetical protein	-3.02228	7.50756	1.75138e-56	2.10776e-55	6.55719	8.14417	8.14856	8.13978	6.61755	6.49684	3559	3097	1698	1449	171.625	170.126	82.8806	78.6757
gene-BSU_39400	NC_000964.3	4049009	4050310	-	protein_coding	BSU_39400	BSU39400	pdp	NP_391819.2		pyrimidine-nucleoside phosphorylase	-3.0229	7.03742	3.88149e-56	4.60441e-55	6.36481	7.94982	7.93379	7.96585	6.40402	6.32559	3065	2744	1462	1285	159.042	162.196	76.7874	75.0762
gene-BSU_01220	NC_000964.3	138842	139498	+	protein_coding	BSU_01220	BSU01220	rpsC	NP_388003.2		ribosomal protein S3 (BS3)	-3.02437	12.5435	3.32937e-66	4.92271e-65	11.5481	13.1448	13.1503	13.1394	11.513	11.5832	114416	99419	51041	49764	11765.6	11645.9	5312.6	5761.83
gene-BSU_30760	NC_000964.3	3144267	3145019	-	protein_coding	BSU_30760	BSU30760	mntB	NP_390954.1		manganese ABC transporter (ATP-binding protein)	-3.0261	2.45548	1.57712e-13	5.10498e-13	2.03466	3.3821	3.4186	3.34561	2.12999	1.93934	122	101	59	46	10.946	10.3227	5.3581	4.647
gene-BSU_15940	NC_000964.3	1666560	1670120	+	protein_coding	BSU_15940	BSU15940	smc	NP_389476.2		chromosome condensation and segregation SMC ATPase	-3.03422	9.47254	4.44642e-68	6.99931e-67	8.49834	10.0974	10.108	10.0867	8.53036	8.46632	13878	11972	6442	5722	263.297	258.74	123.709	122.232
gene-BSU_12480	NC_000964.3	1319011	1319613	+	protein_coding	BSU_12480	BSU12480	pghB	NP_389130.1		phage PBSX; gamma-polyglutamate hydrolase	-3.03984	5.02093	1.05933e-28	6.19437e-28	4.17791	5.73988	5.75684	5.72292	4.34674	4.00908	668	571	338	245	74.8428	72.8764	38.3312	30.9072
gene-BSU_19040	NC_000964.3	2079214	2079546	-	protein_coding	BSU_19040	BSU19040	csaA	NP_389785.1		molecular chaperone for secreting proteins	-3.05494	1.88127	3.20712e-10	8.61615e-10	1.56964	2.81663	2.92494	2.70832	1.69258	1.44669	83	61	39	28	16.8393	14.0979	8.00892	6.39623
gene-BSU_11270	NC_000964.3	1204731	1204916	-	protein_coding	BSU_11270	BSU11270	yjzD	NP_389009.1		forespore targeted protein	-3.05925	5.03966	5.69441e-21	2.52949e-20	4.22982	5.77958	5.57403	5.98512	4.28877	4.17087	587	687	324	276	213.214	284.258	119.12	112.877
gene-BSU_34380	NC_000964.3	3530101	3530559	+	protein_coding	BSU_34380	BSU34380	slrR	NP_391318.1		transcriptional regulator of autolysin genes (biofilm formation)	-3.07049	0.0919568	0.000260421	0.000449975	0.615635	1.40816	1.23307	1.58325	0.652965	0.578305	17	22	10	8	2.50223	3.68874	1.48984	1.32583
gene-BSU_18840	NC_000964.3	2054599	2055240	-	protein_coding	BSU_18840	BSU18840	xynA	NP_389765.1		secreted endo-1,4-beta-xylanase	-3.07135	6.41492	3.02507e-52	3.21123e-51	5.59499	7.19365	7.20542	7.18187	5.59677	5.59322	1845	1589	828	767	194.157	190.483	88.196	90.8805
gene-BSU_39950	NC_000964.3	4103762	4104187	-	protein_coding	BSU_39950	BSU39950	yxaJ	NP_391875.2		putative integral membrane protein of unknown function	-3.07745	2.91888	1.84299e-15	6.54934e-15	2.49393	3.93234	3.82669	4.038	2.4196	2.56826	166	170	76	80	26.3263	30.712	12.1999	14.2853
gene-BSU_21700	NC_000964.3	2288194	2288619	+	protein_coding	BSU_21700	BSU21700	ypoP	NP_390053.1		putative transcriptional regulator (MarR family)	-3.08083	4.93079	4.80668e-31	3.02887e-30	4.20556	5.77659	5.83523	5.71796	4.2803	4.13082	706	569	322	268	111.966	102.795	51.6892	47.8559
gene-BSU_04110	NC_000964.3	462431	463072	+	protein_coding	BSU_04110	BSU04110	lipC	NP_388292.1		spore coat phospholipase B	-3.08118	3.70697	1.57418e-22	7.43964e-22	3.21465	4.72889	4.63893	4.81886	3.19932	3.22999	301	300	143	136	31.6754	35.9629	15.2319	16.1144
gene-BSU_29660	NC_000964.3	3035730	3036332	+	protein_coding	BSU_29660	BSU29660	rpsD	NP_390844.1		ribosomal protein S4 (BS4)	-3.09322	12.2602	4.83006e-46	4.50371e-45	11.236	12.8744	12.872	12.8768	11.4031	11.069	94339	82875	47294	34838	10569.8	10577.3	5363.42	4394.87
gene-BSU_07860	NC_000964.3	860303	861493	-	protein_coding	BSU_07860	BSU07860	yfkL	NP_388667.1		efflux transporter	-3.09389	6.0799	6.24755e-35	4.33974e-34	5.22626	6.83922	6.83665	6.8418	5.38188	5.07064	1426	1253	711	529	80.8908	80.9669	40.8236	33.7873
gene-BSU_39980	NC_000964.3	4106245	4107258	-	protein_coding	BSU_39980	BSU39980	qdoI	NP_391878.2		quercetin dioxygenase	-3.09455	2.15428	1.89067e-10	5.16316e-10	1.61968	2.89816	2.78228	3.01405	1.47219	1.76716	74	78	31	39	4.93043	5.92004	2.09063	2.92575
gene-BSU_09900	NC_000964.3	1063480	1064739	+	protein_coding	BSU_09900	BSU09900	yhaP	NP_388871.2		Na+-dependent exporter (ABC permease)	-3.09597	6.77654	3.77735e-32	2.45498e-31	5.73851	7.37028	7.35785	7.38272	5.96918	5.50785	2052	1828	1077	722	110.027	111.654	58.4519	43.589
gene-BSU_21150	NC_000964.3	2236269	2237285	+	protein_coding	BSU_21150	BSU21150	yonB	NP_389998.1		conserved protein of unknown function; phage SPbeta	-3.09925	2.06291	1.49993e-11	4.35159e-11	1.75403	3.06689	3.0409	3.09289	1.76726	1.7408	91	83	42	38	6.04521	6.28095	2.82411	2.84232
gene-BSU_15820	NC_000964.3	1655599	1655787	-	protein_coding	BSU_15820	BSU15820	rpmB	NP_389464.1		ribosomal protein L28	-3.10067	9.25483	1.66008e-30	1.02273e-29	8.31102	9.96394	9.91922	10.0087	8.57392	8.04812	12174	11341	6640	4278	4351.74	4618.04	2402.48	1721.83
gene-BSU_11930	NC_000964.3	1265887	1266348	+	protein_coding	BSU_11930	BSU11930	yjcO	NP_389075.1		putative DNA binding protein; phage island	-3.10978	1.7641	3.59292e-09	8.99861e-09	1.55122	2.79066	2.9985	2.58282	1.47219	1.63024	88	55	31	34	12.8686	9.16197	4.58852	5.59818
gene-BSU_17790	NC_000964.3	1912339	1912956	+	protein_coding	BSU_17790	BSU17790	yndH	NP_389662.1		conserved protein of unknown function	-3.11023	3.42195	1.20262e-19	5.11175e-19	2.82134	4.31404	4.1891	4.43899	2.87845	2.76423	217	228	111	94	23.7226	28.3932	12.2825	11.5704
gene-BSU_01280	NC_000964.3	141195	141734	+	protein_coding	BSU_01280	BSU01280	rplE	NP_388009.1		ribosomal protein L5 (BL6)	-3.12046	12.4235	2.1371e-70	3.49707e-69	11.4043	13.0458	13.0444	13.0472	11.4166	11.392	106315	93265	47741	43586	13301.2	13292.1	6045.76	6139.93
gene-BSU_26290	NC_000964.3	2696030	2696989	-	protein_coding	BSU_26290	BSU26290	yqaJ	NP_390506.1		putative nuclease; skin element	-3.13159	-1.04697	0.00924583	0.0137049	0.307687	0.815502	0.84359	0.787415	0.297436	0.317937	10	8	4	4	0.703752	0.641338	0.284933	0.316956
gene-BSU_22070	NC_000964.3	2319440	2320024	-	protein_coding	BSU_22070	BSU22070	xpt	NP_390089.1		xanthine phosphoribosyltransferase	-3.13173	4.06907	5.31347e-24	2.66317e-23	3.1986	4.74027	4.72813	4.75241	3.05774	3.33946	321	286	128	148	37.0715	37.6252	14.9626	19.2449
gene-BSU_01620	NC_000964.3	181347	182351	-	protein_coding	BSU_01620	BSU01620	feuB	NP_388043.1		ferri-bacillibactin permease	-3.13638	5.37015	4.63599e-24	2.32925e-23	4.78053	6.3973	6.52187	6.27274	4.60607	4.95499	1144	841	408	487	76.9044	64.4018	27.7618	36.8615
gene-BSU_33480	NC_000964.3	3438065	3438733	-	protein_coding	BSU_33480	BSU33480	bdbD	NP_391228.1		thiol-disulfide oxidoreductase	-3.13704	6.09804	1.42795e-24	7.28942e-24	5.39618	7.04781	6.99059	7.10502	5.11507	5.67729	1588	1506	588	814	160.367	173.248	60.1042	92.5568
gene-BSU_33280	NC_000964.3	3414023	3415216	-	protein_coding	BSU_33280	BSU33280	yvrP	NP_391209.1		putative ABC transporter membrane fusion component	-3.13835	4.68423	1.23858e-32	8.11348e-32	3.99367	5.5812	5.54487	5.61754	3.98935	3.99799	575	530	260	243	32.5353	34.1617	14.891	15.4815
gene-BSU_15920	NC_000964.3	1665337	1665570	+	protein_coding	BSU_15920	BSU15920	acpA	NP_389474.1		acyl carrier protein	-3.14903	8.64045	5.1488e-17	1.98105e-16	7.60274	9.31057	9.22361	9.39754	7.18176	8.02372	7512	7421	2519	4206	2168.86	2440.7	736.149	1367.3
gene-BSU_38710	NC_000964.3	3971060	3972433	+	protein_coding	BSU_38710	BSU38710	yxlA	NP_391750.1		putative purine-cytosine (pyridoxine) permease	-3.15168	7.64373	1.65837e-58	2.06797e-57	6.77606	8.42302	8.45394	8.3921	6.74466	6.80745	4401	3691	1856	1801	216.399	206.74	92.3729	99.7096
gene-BSU_25270	NC_000964.3	2607762	2608649	-	protein_coding	BSU_25270	BSU25270	glyQ	NP_390405.1		glycyl-tRNA synthetase (alpha subunit)	-3.15265	8.33025	2.97518e-61	3.92964e-60	7.22884	8.88215	8.8809	8.88341	7.32152	7.13616	5921	5193	2777	2266	450.478	450.063	213.853	194.114
gene-BSU_05109	NC_000964.3	557873	558058	+	protein_coding	BSU_05109	BSU05109	ydzN	YP_003097683.1		hypothetical protein	-3.15711	1.10975	0.000116889	0.000208227	1.12637	2.17064	1.65314	2.68815	1.17586	1.07687	27	60	22	18	9.80713	24.826	8.08841	7.36156
gene-BSU_22610	NC_000964.3	2369251	2370366	-	protein_coding	BSU_22610	BSU22610	tyrA	NP_390142.1		prephenate dehydrogenase	-3.15964	7.57164	1.66777e-62	2.25639e-61	6.69785	8.34842	8.37051	8.32632	6.72995	6.66576	4153	3526	1837	1631	251.414	243.157	112.564	111.173
gene-BSU_10770	NC_000964.3	1153789	1156473	+	protein_coding	BSU_10770	BSU10770	wprA	NP_388958.1		cell wall-associated protease	-3.16297	7.85782	4.27105e-57	5.18538e-56	7.17512	8.83201	8.8467	8.81733	7.08594	7.26431	5782	4960	2356	2478	145.487	142.169	60.0046	70.2049
gene-BSU_08940	NC_000964.3	970667	971383	+	protein_coding	BSU_08940	BSU08940	yhbD	NP_388775.1		putative sporulation-related protein	-3.17284	3.06225	6.42651e-17	2.45667e-16	2.25723	3.70552	3.74355	3.66749	2.34028	2.17418	156	129	71	57	14.6993	13.8465	6.77162	6.04736
gene-BSU_34370	NC_000964.3	3529151	3529855	-	protein_coding	BSU_34370	BSU34370	epsA	NP_391317.1		modulator of protein tyrosine kinase EpsB involved in biofilm matrix formation	-3.17586	2.848	1.42604e-10	3.93588e-10	2.32672	3.81586	3.87436	3.75736	2.0121	2.64134	172	138	53	85	16.4828	15.0646	5.14091	9.17149
gene-BSU_09890	NC_000964.3	1062591	1063487	+	protein_coding	BSU_09890	BSU09890	yhaQ	NP_388870.2		Na+-dependent efflux ABC transporter (ATP-binding protein)	-3.1775	5.56401	5.92029e-42	4.98171e-41	4.61628	6.24492	6.23584	6.254	4.65933	4.57323	936	830	424	370	70.4976	71.2121	32.3241	31.3776
gene-BSU_15840	NC_000964.3	1656442	1658103	+	protein_coding	BSU_15840	BSU15840	yloV	NP_389466.1		putative enzyme structurally related to dihydroxyacetone/glyceraldehyde kinase	-3.18107	8.6964	4.50874e-70	7.3489e-69	7.81151	9.47701	9.48233	9.47169	7.77496	7.84807	8990	7813	3809	3722	365.443	361.789	156.723	170.355
gene-BSU_24930	NC_000964.3	2576367	2576720	+	protein_coding	BSU_24930	BSU24930	yqzD	NP_390372.1		conserved protein of unknown function	-3.18304	6.4286	3.98065e-43	3.40494e-42	5.41656	7.07141	7.06952	7.07329	5.55347	5.27966	1678	1473	803	614	320.243	320.234	155.119	131.94
gene-BSU_03820	NC_000964.3	434256	435014	+	protein_coding	BSU_03820	BSU03820	pbtP	NP_388264.1		petrobactin iron-siderophore ABC transporter (ATP-binding protein)	-3.18359	9.2288	1.80732e-27	1.00434e-26	8.57912	10.2784	10.2985	10.2582	8.27683	8.88141	15839	13485	5401	7635	1409.86	1367.34	486.615	765.204
gene-BSU_12840	NC_000964.3	1349468	1350469	-	protein_coding	BSU_12840	BSU12840	pitB	NP_389167.2		putative low-affinity inorganic phosphate transporter	-3.19244	9.81728	8.68459e-49	8.68459e-48	8.79826	10.479	10.5182	10.4397	8.95655	8.63998	18446	15294	8662	6456	1243.73	1174.69	591.158	490.124
gene-BSU_29249	NC_000964.3	2995699	2995890	+	protein_coding	BSU_29249	BSU29249	ytzJ	YP_003097772.1		putative sporulation-related conserved protein	-3.19501	3.52658	2.40172e-16	8.98202e-16	2.89184	4.43166	4.2863	4.57703	2.72454	3.05914	233	252	98	119	81.9872	101.011	34.9042	47.1472
gene-BSU_17660	NC_000964.3	1900080	1900514	+	protein_coding	BSU_17660	BSU17660	dutA	NP_389649.1		deoxyuridine 5'-triphosphate pyrophosphatase (phage origin)	-3.20821	2.82807	2.72295e-16	1.01376e-15	2.18785	3.63726	3.62778	3.64673	2.22136	2.15434	143	127	64	56	22.2095	22.4689	10.0611	9.79285
gene-BSU_33290	NC_000964.3	3415387	3416196	-	protein_coding	BSU_33290	BSU33290	fhuC	NP_391210.1		ferrichrome ABC transporter (ATP-binding protein)	-3.20999	7.57318	1.00558e-46	9.52653e-46	6.89059	8.57175	8.61609	8.5274	6.73771	7.04348	4926	4055	1847	2124	410.866	385.278	155.932	199.471
gene-BSU_05720	NC_000964.3	618095	619282	+	protein_coding	BSU_05720	BSU05720	ydhE	NP_388453.2		putative glycosyltransferase	-3.21512	5.01353	6.1306e-33	4.06091e-32	4.24294	5.87192	5.75047	5.99337	4.27604	4.20983	665	691	321	284	37.8178	44.7641	18.4774	18.185
gene-BSU_34450	NC_000964.3	3536012	3537433	+	protein_coding	BSU_34450	BSU34450	sacB	NP_391325.1		levansucrase; levanase (moonlighting)	-3.21752	2.10137	1.06922e-09	2.77703e-09	1.77797	3.18223	3.21146	3.153	1.44211	2.11383	104	87	30	54	4.94111	4.70856	1.4427	2.88871
gene-BSU_20928	NC_000964.3	2212567	2212746	+	protein_coding	BSU_20928	BSU20928	yoyH	YP_003097748.1		conserved protein of unknown function; phage SPbeta	-3.22086	0.626905	6.43783e-06	1.26736e-05	0.893496	1.91551	2.00689	1.82413	0.937972	0.84902	38	28	16	13	14.2627	11.9716	6.07856	5.4939
gene-BSU_32750	NC_000964.3	3363266	3364291	-	protein_coding	BSU_32750	BSU32750	metN	NP_391154.1		methionine ABC transporter (ATP-binding protein)	-3.22522	7.25019	3.56441e-50	3.64362e-49	6.12308	7.80369	7.82679	7.78059	5.98751	6.25864	2845	2412	1091	1226	187.338	180.925	72.7161	90.8978
gene-BSU_00510	NC_000964.3	57745	58698	+	protein_coding	BSU_00510	BSU00510	prs	NP_387932.1		phosphoribosylpyrophosphate synthetase	-3.22757	9.66565	7.56693e-62	1.01382e-60	8.63741	10.3297	10.3468	10.3127	8.74938	8.52544	16378	14004	7501	5962	1159.85	1129.72	537.68	475.394
gene-BSU_22170	NC_000964.3	2330075	2331232	-	protein_coding	BSU_22170	BSU22170	rlmKB	NP_390099.1		m(7)G2069 methylase of 23S rRNA	-3.23271	8.31714	5.43337e-71	8.96182e-70	7.28736	8.97404	8.99829	8.94978	7.32203	7.25269	6424	5438	2778	2458	374.79	361.409	164.05	161.467
gene-BSU_21229	NC_000964.3	2241154	2241765	+	protein_coding	BSU_21229	BSU21229	youA	YP_003097751.1		conserved protein of unknown function; phage SPbeta	-3.24825	0.851881	3.13802e-06	6.35275e-06	0.910246	1.93865	2.16859	1.70871	1.0217	0.798789	44	25	18	12	4.85727	3.14381	2.01129	1.49156
gene-BSU_15200	NC_000964.3	1588901	1590256	+	protein_coding	BSU_15200	BSU15200	murD	NP_389403.1		UDP-N-acetylmuramoylalanyl-D-glutamate ligase	-3.24966	8.97102	5.61254e-74	9.88763e-73	8.01439	9.71103	9.71179	9.71027	8.03475	7.99403	10542	9220	4564	4120	525.236	523.286	230.165	231.125
gene-BSU_26890	NC_000964.3	2747984	2748817	-	protein_coding	BSU_26890	BSU26890	csn	NP_390566.1		chitosanase	-3.26509	3.21534	4.37028e-20	1.89257e-19	2.47968	4.00255	3.93557	4.06953	2.56623	2.39312	180	174	86	69	14.5813	16.0565	7.05157	6.29352
gene-BSU_14430	NC_000964.3	1512373	1513995	+	protein_coding	BSU_14430	BSU14430	ykpA	NP_389326.1		putative energy-sensing inhibitor of translation	-3.27145	9.98632	7.43372e-54	8.22877e-53	8.96141	10.677	10.6907	10.6634	9.11014	8.81267	20790	17861	9637	7279	865.42	846.945	406.047	341.164
gene-BSU_23040	NC_000964.3	2409729	2409977	+	protein_coding	BSU_23040	BSU23040	fer	NP_390185.1		ferredoxin	-3.27428	6.60021	1.12801e-54	1.29721e-53	5.637	7.32915	7.3001	7.35819	5.56746	5.70653	1971	1797	811	831	534.784	555.414	222.728	253.87
gene-BSU_22600	NC_000964.3	2367954	2369240	-	protein_coding	BSU_22600	BSU22600	aroA	NP_390141.1		3-phosphoshikimate 1-carboxyvinyltransferase (5-enolpyruvoylshikimate-3-phosphate synthase)	-3.27879	8.03819	1.1527e-67	1.78733e-66	7.13825	8.84646	8.84346	8.84947	7.2116	7.06489	5769	5072	2572	2156	302.84	303.298	136.661	127.433
gene-BSU_12290	NC_000964.3	1299074	1300252	+	protein_coding	BSU_12290	BSU12290	ndh	NP_389111.1		NADH dehydrogenase	-3.28047	10.4833	2.20145e-60	2.87508e-59	9.52486	11.2419	11.2577	11.2261	9.63942	9.41029	30806	26387	13916	11023	1765.28	1722.44	807.15	711.207
gene-BSU_25550	NC_000964.3	2635815	2636081	+	protein_coding	BSU_25550	BSU25550	rpsT	NP_390433.2		ribosomal protein S20 (BS20)	-3.30199	10.6133	1.11639e-46	1.05522e-45	9.59288	11.3256	11.2736	11.3776	9.77548	9.41029	31148	29309	15294	11023	7881.52	8448.08	3917.09	3140.5
gene-BSU_15430	NC_000964.3	1613357	1616122	+	protein_coding	BSU_15430	BSU15430	ileS	NP_389426.2		isoleucyl-tRNA synthetase	-3.30561	10.7738	3.26871e-66	4.85034e-65	9.63085	11.3579	11.3706	11.3453	9.7305	9.53119	33315	28659	14824	11988	813.727	797.401	366.494	329.689
gene-BSU_14780	NC_000964.3	1548016	1548333	+	protein_coding	BSU_14780	BSU14780	ylaH	NP_389361.1		conserved membrane protein of unkown function	-3.31507	8.51431	6.31086e-31	3.97067e-30	7.47372	9.22396	9.21861	9.22931	7.75062	7.19682	7486	6603	3745	2364	1590.43	1598.02	805.338	565.497
gene-BSU_33330	NC_000964.3	3419656	3421065	-	protein_coding	BSU_33330	BSU33330	lysP	NP_391214.1		lysine permease	-3.3258	7.74173	1.97522e-49	1.99449e-48	6.55641	8.2854	8.35904	8.21176	6.70325	6.40958	4120	3256	1803	1363	197.41	177.719	87.444	73.5338
gene-BSU_31710	NC_000964.3	3256008	3256907	-	protein_coding	BSU_31710	BSU31710	comQ	NP_391049.2		isoprenyl transferase (pre-ComX modification)	-3.33536	5.05041	1.64953e-29	9.84012e-29	3.99896	5.66896	5.50756	5.83037	4.08003	3.91789	560	616	278	229	42.0375	52.6752	21.123	19.3554
gene-BSU_23140	NC_000964.3	2419179	2420807	-	protein_coding	BSU_23140	BSU23140	resB	NP_390195.1		factor required for cytochrome c synthesis	-3.34947	7.82144	5.34262e-64	7.60084e-63	6.88643	8.62037	8.53405	8.70668	6.93011	6.84275	4653	4593	2113	1846	192.976	216.992	88.7017	86.2027
gene-BSU_32000	NC_000964.3	3291511	3292296	-	protein_coding	BSU_32000	BSU32000	dhbA	NP_391080.2		2,3-dihydro-2,3-dihydroxybenzoate dehydrogenase	-3.34963	6.1338	1.69985e-09	4.35482e-09	5.45712	7.31939	7.33673	7.30206	4.81118	6.10305	2022	1728	473	1099	173.8	169.196	41.1521	106.362
gene-BSU_30410	NC_000964.3	3113979	3115289	-	protein_coding	BSU_30410	BSU30410	ytrF	NP_390919.1		metabolite permease involved in resistance to cell wall inhibitors	-3.35713	5.87056	2.92438e-27	1.61858e-26	4.93233	6.66826	6.73916	6.59737	4.6626	5.20206	1332	1056	425	581	68.6424	61.9911	22.1687	33.7119
gene-BSU_33300	NC_000964.3	3416212	3417222	-	protein_coding	BSU_33300	BSU33300	fhuG	NP_391211.1		ferrichrome ABC transporter (permease)	-3.36252	7.39106	3.21397e-56	3.83453e-55	6.67061	8.41382	8.43088	8.39677	6.56182	6.7794	4331	3703	1633	1766	289.42	281.884	110.456	132.877
gene-BSU_19180	NC_000964.3	2089396	2090454	+	protein_coding	BSU_19180	BSU19180	desE	NP_389799.1		fatty acid desaturase	-3.3675	7.8197	1.31347e-35	9.35932e-35	7.043	8.80695	8.85341	8.7605	7.28492	6.80109	5809	4768	2707	1793	370.592	346.504	174.802	128.794
gene-BSU_rRNA_9	NC_000964.3	96392	97945	+	rRNA	BSU_rRNA_9	.	rrnW-16S	.		ribosomal RNA-16S	-3.39349	1.85364	2.41624e-09	6.12194e-09	1.35395	2.72981	2.7314	2.72821	1.71791	0.990002	71	62	40	16	3.08673	3.0705	1.7602	0.783212
gene-BSU_37660	NC_000964.3	3865355	3866326	-	protein_coding	BSU_37660	BSU37660	pta	NP_391646.1		phosphotransacetylase	-3.39356	9.52598	1.4826e-75	2.66868e-74	8.55067	10.3126	10.3232	10.302	8.6225	8.47884	16112	13901	6868	5772	1119.89	1100.65	483.189	451.721
gene-BSU_06440	NC_000964.3	700232	701527	+	protein_coding	BSU_06440	BSU06440	purB	NP_388526.1		adenylosuccinate lyase	-3.39358	6.38653	4.56964e-58	5.66416e-57	5.43103	7.17071	7.19607	7.14535	5.36795	5.4941	1833	1549	704	715	95.5539	91.9845	37.1468	41.9673
gene-BSU_35020	NC_000964.3	3596543	3597271	+	protein_coding	BSU_35020	BSU35020	nagBA	NP_391382.1		glucosamine-6-phosphate isomerase	-3.3976	5.01127	2.945e-41	2.4336e-40	4.1386	5.84458	5.86109	5.82806	4.15147	4.12573	719	615	293	267	66.6335	64.9256	27.4849	27.8608
gene-BSU_35030	NC_000964.3	3597289	3598020	+	protein_coding	BSU_35030	BSU35030	nagR	NP_391383.1		transcriptional regulator (GntR family)	-3.40329	4.8746	5.36965e-40	4.26288e-39	4.01081	5.71464	5.69402	5.73527	4.04043	3.9812	639	576	270	240	58.9768	60.5591	25.2235	24.9408
gene-BSU_25260	NC_000964.3	2605730	2607769	-	protein_coding	BSU_25260	BSU25260	glyS	NP_390404.2		glycyl-tRNA synthetase (beta subunit)	-3.40675	9.99995	2.86669e-45	2.61989e-44	8.7799	10.5612	10.5596	10.5629	8.98877	8.57104	18983	16658	8858	6154	628.674	628.436	296.933	229.476
gene-BSU_08460	NC_000964.3	921472	922503	+	protein_coding	BSU_08460	BSU08460	sxzA	NP_388727.1		xenosiderophore schizokinen (dihydroxamate) transporter (permease)	-3.40747	7.71719	2.98045e-61	3.92964e-60	6.80359	8.56843	8.59253	8.54433	6.92401	6.68317	4846	4103	2104	1651	317.245	305.978	139.418	121.696
gene-BSU_14160	NC_000964.3	1487504	1488397	+	protein_coding	BSU_14160	BSU14160	ykuO	NP_389299.1		conserved hypothetical protein	-3.4095	7.46855	9.26399e-11	2.58792e-10	6.7786	8.66736	8.64157	8.69314	6.16141	7.39579	5014	4550	1233	2716	378.912	391.69	94.3146	231.101
gene-BSU_30770	NC_000964.3	3145038	3145958	-	protein_coding	BSU_30770	BSU30770	mntA	NP_390955.1		manganese ABC transporter (manganese binding lipoprotein)	-3.41349	3.49722	5.07912e-20	2.18809e-19	2.65912	4.2705	4.1891	4.35191	2.46517	2.85306	217	214	79	101	15.9181	17.8823	5.86571	8.34203
gene-BSU_01710	NC_000964.3	193075	193557	-	protein_coding	BSU_01710	BSU01710	ybbJ	NP_388052.2		putative acyltransferase	-3.41667	0.725028	5.16479e-07	1.11308e-06	0.885695	1.98959	1.94869	2.03048	0.652965	1.11842	36	34	10	19	5.03554	5.41751	1.41581	2.99238
gene-BSU_31100	NC_000964.3	3189089	3190426	+	protein_coding	BSU_31100	BSU31100	ktrB	NP_390988.1		potassium transporter ATPase	-3.42202	6.26664	2.55734e-56	3.05994e-55	5.20605	6.954	6.97337	6.93463	5.24922	5.16288	1569	1337	647	565	79.2242	76.903	33.0675	32.122
gene-BSU_12671	NC_000964.3	1334339	1334785	+	protein_coding	BSU_12671	BSU12671	xkdN	NP_389149.2		phage PBSX; conserved hypothetical protein	-3.43357	4.69896	8.00766e-37	5.89888e-36	3.73707	5.43933	5.44578	5.43288	3.76476	3.70938	536	465	220	196	81.0118	80.0596	33.6565	33.3548
gene-BSU_08450	NC_000964.3	920474	921475	+	protein_coding	BSU_08450	BSU08450	sxzZ	NP_388726.1		xenosiderophore schizokinen (dihydroxamate) transporter (permease)	-3.44343	7.27852	5.69869e-67	8.64197e-66	6.40407	8.17693	8.15942	8.19443	6.45292	6.35522	3586	3217	1513	1312	241.787	247.088	103.258	99.6039
gene-BSU_28950	NC_000964.3	2959257	2961188	-	protein_coding	BSU_28950	BSU28950	thrS	NP_390773.1		threonyl-tRNA synthetase	-3.45667	9.88027	6.16324e-65	8.829e-64	8.73613	10.5286	10.5405	10.5166	8.86086	8.61139	18734	16132	8105	6329	655.11	642.613	286.879	249.194
gene-BSU_24890	NC_000964.3	2573760	2574323	-	protein_coding	BSU_24890	BSU24890	folN	NP_390369.1		5-formyltetrahydrofolate cyclo-ligase	-3.46063	5.6307	1.13171e-41	9.4271e-41	4.69196	6.44757	6.47753	6.41761	4.5578	4.82613	1109	931	394	444	132.844	127.039	47.7717	59.8845
gene-BSU_13970	NC_000964.3	1466638	1467411	-	protein_coding	BSU_13970	BSU13970	ykwD	NP_389280.2		conserved hypothetical protein	-3.47964	2.47557	1.71353e-15	6.12081e-15	1.88815	3.37842	3.4504	3.30644	1.79132	1.98498	125	98	43	48	10.9109	9.74436	3.7991	4.71748
gene-BSU_33740	NC_000964.3	3463534	3464067	+	protein_coding	BSU_33740	BSU33740	yvaV	NP_391254.2		putative transcriptional regulator (controlling choline uptake)	-3.48551	5.5598	2.18121e-45	2.00671e-44	4.6003	6.35823	6.28665	6.42981	4.61621	4.58439	970	939	411	373	122.722	135.33	52.6325	53.1346
gene-BSU_39600	NC_000964.3	4066607	4067005	-	protein_coding	BSU_39600	BSU39600	yxeC	NP_391839.2		putative integral membrane protein of unknown function	-3.50928	6.97304	2.10727e-65	3.06109e-64	5.93327	7.72786	7.71558	7.74014	5.89618	5.97036	2633	2345	1023	1001	445.83	452.312	175.33	190.841
gene-BSU_23130	NC_000964.3	2417984	2419159	-	protein_coding	BSU_23130	BSU23130	resC	NP_390194.2		factor required for cytochrome c synthesis	-3.51991	7.91215	4.37457e-51	4.52465e-50	6.92543	8.74374	8.70007	8.78742	7.10586	6.74499	5222	4858	2389	1724	300	317.92	138.919	111.517
gene-BSU_24640	NC_000964.3	2554486	2555247	-	protein_coding	BSU_24640	BSU24640	tapA	NP_390344.1		lipoprotein for biofilm formation	-3.52394	0.472947	4.99196e-06	9.93115e-06	0.67286	1.62582	1.75853	1.49311	0.652965	0.692755	30	20	10	10	2.65985	2.01996	0.897426	0.998287
gene-BSU_35010	NC_000964.3	3595356	3596546	+	protein_coding	BSU_35010	BSU35010	nagA	NP_391381.1		N-acetylglucosamine-6-phosphate deacetylase	-3.5287	5.69986	1.02705e-49	1.04472e-48	4.72879	6.50656	6.57573	6.43739	4.7388	4.71878	1188	944	449	411	67.3901	60.9998	25.7803	26.2507
gene-BSU_08290	NC_000964.3	903811	905013	+	protein_coding	BSU_08290	BSU08290	linJ	NP_388710.1		two-component sensor histidine kinase [LinK] (linearmycin resistance, biofilm formation)	-3.53705	5.88817	8.80263e-47	8.35846e-46	4.78639	6.57864	6.57212	6.58515	4.9161	4.65668	1185	1047	510	393	66.5494	66.9806	28.9907	24.8506
gene-BSU_06450	NC_000964.3	701601	702326	+	protein_coding	BSU_06450	BSU06450	purC	NP_388527.1		phosphoribosylaminoimidazole succinocarboxamide synthetase	-3.53721	2.75854	4.44321e-17	1.71274e-16	2.37363	3.96851	4.1509	3.78611	2.38839	2.35886	211	141	74	67	19.6353	14.9469	6.97025	7.02018
[truncated: 223 more rows]

## Sheet: NFT vs untreated
Feature_ID	Chrom	Start	End	Strand	Type	Locus_Tag	Old_Locus_Tag	Gene_Symbol	Protein_ID	category	Product	C/A.fc	C/A.logCPM	C/A.raw.pval	C/A.bh.pval	C.mean	A.mean	N_DMSO-1	N_DMSO-2	N_NFT-1	N_NFT-2	DMSO-1_Read_Count	DMSO-2_Read_Count	NFT-1_Read_Count	NFT-2_Read_Count	DMSO-1_RPKM	DMSO-2_RPKM	NFT-1_RPKM	NFT-2_RPKM
[truncated: 1,135 more rows]
